# Supplementary material for: Comparative genomic analysis of Geobacter sulfurreducens KN400, a strain with enhanced capacity for extracellular electron transfer and electricity production
Source: BMC Genomics. 2012 Sep 12;13:471. doi: 10.1186/1471-2164-13-471 (PMC3495685; doi:10.1186/1471-2164-13-471)
Supplement: Additional file 1 — Table S1. – KN400 genome; Table S2. – PCA genome; Table S3. – KN400 genes that lack an ortholog in the PCA strain; Table S4. – regions in the KN400 genome that lack an ortholog in the PCA strain; Table S5. – PCA genes that lack an ortholog in the KN400 strain; Table S6. – Gene ontology enrichment analysis; Table S7. – Regions in the PCA genome that lack an ortholog in the KN400 strain; Table S8. – Single nucleotide polymorphisms across the genome; Table S9. – Heavily mutated proteins; Table S10. – Polymorphisms in the genes of central metabolism; Table S11. – Polymorphisms in the cytochromes. [file 1471-2164-13-471-S1.xlsx]

## Sheet: ST#1 KN400 genome
NCBI identifier	Gene	PCA ortholog	Genome Alignment Ortholog	Proteome Ortholog	Annotation	Total SNPs	Non-synonymous SNPs	Non-synonymous mutations per kb	Indels	Locus tag	Strand	Start	Stop
YP_005831994	KN400_0001	GSU0000.1	GSU0000.1	GSU0000.1	chromosomal replication initiator protein DnaA	1				dnaA	+	30	1367
YP_005831995	KN400_0002	GSU0001	GSU0001	GSU0001	DNA polymerase III, beta subunit	1				dnaN	+	1594	2712
YP_005831996	KN400_0003	GSU0002	GSU0002	GSU0002	DNA replication and repair protein RecF					recF	+	2793	3890
YP_005831997	KN400_0004	GSU0003	GSU0003	GSU0003	DNA gyrase, B subunit	1				gyrB	+	3901	6288
YP_005831998	KN400_0005	GSU0004	GSU0004	GSU0004	DNA gyrase, A subunit					gyrA	+	6416	8989
YP_005831999	KN400_0006	GSU0005	GSU0005	GSU0005	conserved hypothetical protein	1	1	0.637755			+	9060	10628
YP_005832000	KN400_0007	GSU0006	GSU0006	GSU0006	glycerol-3-phosphate dehydrogenase, NAD(P)-dependent	1				gpsA	+	10673	11680
YP_005832001	KN400_0008	GSU0007	GSU0007	GSU0007	sensor histidine kinase (HAMP, PAS, HisKA, HATPase_c)	2	1	0.437063			+	11778	14066
YP_005832002	KN400_0009	GSU0008	GSU0008	GSU0008	response receiver sensor histidine kinase (REC, PAS, HisKA, HATPase_c)	1					+	14063	15613
YP_005832003	KN400_0010	GSU0009	GSU0009	GSU0009	sensor histidine kinase (PAS, HisKA, HATPase_c)	1	1	0.667111			+	15618	17117
YP_005832004	KN400_0011	GSU0010	GSU0010	GSU0010	response receiver sensor histidine kinase (REC, PAS, GAF, HisKA, HATPase_c)	1	1	0.458085			+	17114	19297
YP_005832005	KN400_0012	GSU0011	GSU0011	GSU0011	ABC transporter, ATP-binding protein						+	19305	20231
YP_005832006	KN400_0013	GSU0012	GSU0012	GSU0012	protoporphyrinogen oxidase	1	1	0.709723		hemY	-	20295	21704
YP_005832007	KN400_0014	GSU0013	GSU0013	GSU0013	winged helix-turn-helix transcriptional regulator, MarR family	2	1	2.33645			-	21746	22174
YP_005832008	KN400_0015	GSU0014	GSU0014	GSU0014	DnaJ-related molecular chaperone						+	22321	23205
YP_005832009	KN400_0016	GSU0015	GSU0015	GSU0015	peptidylprolyl cis-trans isomerase, PpiC-type, SurA family						-	23310	24275
YP_005832010	KN400_0017	GSU0016	GSU0016	GSU0016	peptidylprolyl cis-trans isomerase lipoprotein, PpiC-type	1	1	1.0627			-	24353	25294
YP_005832011	KN400_0018	GSU0017	GSU0017	GSU0017	transcription-repair coupling factor					mfd	-	25355	28828
YP_005832012	KN400_0019	GSU0018	GSU0018	GSU0018	helix-turn-helix transcriptional regulator with aminotransferase domain, GntR family						-	28903	30339
YP_005832013	KN400_0020	GSU0019	GSU0019	GSU0019	pentapeptide repeat domain protein				1		+	30585	31475
YP_005832014	KN400_0021	GSU0020	GSU0020	GSU0020	protein of unknown function YrdA, isoleucine patch superfamily of carbonic anhydrases/acetyltransferases					yrdA	-	31544	32083
YP_005832015	KN400_0022	GSU0021	GSU0021	GSU0021	quinolinate synthetase complex, subunit A					nadA	-	32117	33031
YP_005832016	KN400_0023	GSU0022	GSU0022	GSU0022	twin-arginine translocation pathway protein TatB					tatB	+	33263	33598
YP_005832017	KN400_0024	GSU0023	GSU0023	GSU0023	TPR domain lipoprotein						-	33656	34492
YP_005832018	KN400_0025	GSU0024	GSU0024	GSU0024	OmpA family outer membrane lipoprotein						-	34584	35168
YP_005832019	KN400_0026	GSU0025	GSU0025	GSU0025	biopolymer transport periplasmic beta-propeller repeat protein, TolB-related						-	35298	36596
YP_005832020	KN400_0027	GSU0026	none	GSU0026	periplasmic energy transduction protein, TonB-related						-	36596	37336
YP_005832021	KN400_0028	GSU0027	GSU0027	GSU0027	biopolymer transport membrane protein, TolR-related						-	37333	37752
YP_005832022	KN400_0029	GSU0028	GSU0028	GSU0028	biopolymer transport membrane proton channel, TolQ-related						-	37762	38439
YP_005832023	KN400_0030	GSU0029	GSU0029	GSU0029	nitrilase/amidohydrolase superfamily protein, class 5						-	38533	39312
YP_005832024	KN400_0031	GSU0030	GSU0030	GSU0030	oxygen-independent coproporphyrinogen III oxidase					hemN	+	39439	40596
YP_005832025	KN400_0032	GSU0031	GSU0031	GSU0031	heat-inducible transcription repressor HrcA					hrcA	+	40732	41760
YP_005832026	KN400_0033	GSU0032	GSU0032	GSU0032	DnaJ adenine nucleotide exchange factor GrpE					grpE	+	41800	42402
YP_005832027	KN400_0034	GSU0033	GSU0033	GSU0033	chaperone protein DnaK					dnaK	+	42484	44394
YP_005832028	KN400_0035	GSU0034	GSU0034	GSU0034	chaperone protein DnaJ					dnaJ	+	44507	45628
YP_005832029	KN400_0036	GSU0035	GSU0035	GSU0035	2',5' RNA ligase	3	1	1.85529			-	45718	46257
YP_005832030	KN400_0037	GSU0036	GSU0036	GSU0036	poly-gamma-glutamate capsule biosynthesis protein, putative						-	46270	47325
YP_005832031	KN400_0038	GSU0037	GSU0037	GSU0037	seryl-tRNA synthetase					serS	+	47417	48685
YP_005832032	KN400_0039	GSU0038	GSU0038	GSU0038	lipoprotein, putative						+	48944	49432
YP_005832033	KN400_0040	GSU0065	GSU0065	GSU0065	tRNA (adenosine-34) deaminase					tadA	+	49614	50153
YP_005832034	KN400_0041	GSU3473	GSU3473	GSU3473	conserved hypothetical protein						+	50471	50683
YP_005832035	KN400_0042	GSU0066	GSU0066	GSU0066	peroxiredoxin-like 2 family protein, selenocysteine-containing						+	50755	51462
YP_005832036	KN400_0043	GSU0067	GSU0067	GSU0067	carbonic anhydrase, beta-family, clade B					can-1	+	51443	52090
YP_005832037	KN400_0044	GSU0068	GSU0068	GSU0068	cytochrome c, 4 heme-binding sites						+	52195	52677
YP_005832038	KN400_0045	GSU0069	GSU0069	GSU0069	oxidoreductase, iron-sulfur cluster-binding subunit						+	52670	53443
YP_005832039	KN400_0046	GSU0070	GSU0070	GSU0070	oxidoreductase, membrane subunit						+	53446	54699
YP_005832040	KN400_0047	GSU0071	GSU0071	GSU0071	conserved hypothetical protein						-	54770	55219
YP_005832041	KN400_0048	GSU0073	GSU0073	GSU0073	outer membrane protein, putative						-	55665	56267
YP_005832042	KN400_0049	GSU0074	GSU0074	GSU0074	isoprenoid biosynthesis amidotransferase-like protein ElbB					elbB	-	56321	56974
YP_005832043	KN400_0050	GSU0075	GSU0075	GSU0075	conserved hypothetical protein						-	57047	57964
YP_005832044	KN400_0051	GSU0076	GSU0076	GSU0076	conserved hypothetical protein	1					+	58076	58675
YP_005832045	KN400_0052	GSU0077	GSU0077	GSU0077	conserved hypothetical protein						+	58757	58954
YP_005832046	KN400_0053	GSU0078	GSU0078	GSU0078	PilZ domain protein						+	58964	59305
YP_005832047	KN400_0054	GSU0079	GSU0079	GSU0079	helix-turn-helix transcriptional regulator with cupin domain						-	59324	59914
YP_005832048	KN400_0055	GSU0080	GSU0080	GSU0080	periplasmic trypsin-like serine protease lipoprotein DegQ				1	degQ	+	60096	61502
YP_005832049	KN400_0056	GSU0081	GSU0081	GSU0081	conserved hypothetical protein						+	61546	61809
YP_005832050	KN400_0057	GSU0082	GSU0082	GSU0082	ribosomal large subunit pseudouridine synthase D	1				rluD	+	61894	62862
YP_005832051	KN400_0058	GSU0083	GSU0083	GSU0083	laccase family multicopper oxidase						+	62865	63665
YP_005832052	KN400_0059	GSU0084	GSU0084	GSU0084	amino acid aminotransferase, putative						+	63679	64854
YP_005832053	KN400_0060	GSU0085	GSU0085	GSU0085	heterodisulfide oxidoreductase, NAD(P)H oxidoreductase subunit					hdrF	-	64953	65795
YP_005832054	KN400_0061	GSU3474	GSU3474	GSU3474	conserved hypothetical protein						-	65808	66176
YP_005832055	KN400_0062	GSU0087	GSU0087	GSU0087	heterodisulfide reductase, iron-sulfur cluster-binding subunit, putative	1				hdrE	-	66188	67192
YP_005832056	KN400_0063	GSU0088	GSU0088	GSU0088	heterodisulfide reductase, iron-sulfur cluster-binding subunit, putative					hdrD	-	67236	68165
YP_005832057	KN400_0064	GSU0089	GSU0089	GSU0089	methyl viologen-reducing hydrogenase, iron-sulfur cluster-containing subunit, MvhD	1	1	2		mvhD	-	68199	68699
YP_005832058	KN400_0065	GSU0090	GSU0090	GSU0090	heterodisulfide reductase, subunit A					hdrA	-	68699	70696
YP_005832059	KN400_0066	GSU0091	GSU0091	GSU0091	heterodisulfide reductase, subunit B					hdrB	-	70697	71587
YP_005832060	KN400_0067	GSU0092	GSU0092	GSU0092	heterodisulfide reductase, subunit C					hdrC	-	71584	72168
YP_005832061	KN400_0069	GSU0093	GSU0093	GSU0093	ABC transporter, ATP-binding/membrane protein						+	72820	74592
YP_005832062	KN400_0070	GSU0094	GSU0094	GSU0094	DNA polymerase III, gamma and tau subunits					dnaX	+	74963	76702
YP_005832063	KN400_0071	GSU0095	GSU0095	GSU0095	protein of unknown function DUF149						+	76773	77087
YP_005832064	KN400_0072	GSU0096	GSU0096	GSU0096	recombination protein RecR					recR	+	77276	77869
YP_005832065	KN400_0073	GSU0097	GSU0097	GSU0097	pyruvate:ferredoxin/flavodoxin oxidoreductase	4				por	+	77934	81521
YP_005832066	KN400_0074	GSU0098	GSU0098	GSU0098	cell polarity determinant GTPase-activating protein MglB					mglB	+	81788	82279
YP_005832067	KN400_0075	GSU0099	GSU0099	GSU0099	cell polarity determinant GTPase MglA	1				mglA	+	82298	82885
YP_005832068	KN400_0076	GSU0101	GSU0101	GSU0101	ABC transporter, ATP-binding/membrane protein	3					+	83036	84814
YP_005832069	KN400_0077	GSU0102	GSU0102	GSU0102	selenocysteine-specific translation elongation factor	2				selB	+	84845	86755
YP_005832070	KN400_0078	GSU0103	GSU0103	GSU0103	sensor histidine kinase (HATPase_c)	1	1	0.473709			+	86903	89014
YP_005832071	KN400_0079	GSU0104	GSU0104	GSU0104	response regulator (REC), putative						+	89032	89421
YP_005832072	KN400_0080	GSU0105	GSU0105	GSU0105	cytochrome c, 3 heme-binding sites						-	89482	89763
YP_005832073	KN400_0081	GSU0106	GSU0106	GSU0106	chromosome partitioning ATPase Soj						+	89951	90724
YP_005832074	KN400_0082	GSU0107	GSU0107	GSU0107	ParB-like nuclease domain protein, putative transcriptional regulator						+	90717	91556
YP_005832075	KN400_0083	GSU0108	GSU0108	GSU0108	ATP synthase F0, B' subunit	1	1	2.35294			+	91735	92160
YP_005832076	KN400_0084	GSU0109	GSU0109	GSU0109	ATP synthase F0, B subunit					atpF	+	92163	92783
YP_005832077	KN400_0085	GSU0110	GSU0110	GSU0110	ATP synthase F1, delta subunit					atpH	+	92780	93322
YP_005832078	KN400_0086	GSU0111	GSU0111	GSU0111	ATP synthase F1, alpha subunit					atpA	+	93331	94842
YP_005832079	KN400_0087	GSU0112	GSU0112	GSU0112	ATP synthase F1, gamma subunit					atpG	+	94864	95727
YP_005832080	KN400_0088	GSU0113	GSU0113	GSU0113	ATP synthase F1, beta subunit	1				atpD	+	95785	97197
YP_005832081	KN400_0089	GSU0114	GSU0114	GSU0114	ATP synthase F1, epsilon subunit					atpC	+	97258	97674
YP_005832082	KN400_0090	GSU0115	GSU0115	GSU0115	4-hydroxythreonine-4-phosphate dehydrogenase					pdxA	+	97761	98780
YP_005832083	KN400_0091	GSU0116	GSU0116	GSU0116	biosynthetic peptidoglycan transglycosylase						+	98777	99736
YP_005832084	KN400_0092	GSU0117	GSU0117	GSU0117	amino acid aminotransferase, putative						-	99851	101155
YP_005832085	KN400_0093	GSU0118	GSU0118	GSU0118	conserved hypothetical protein						-	101434	102039
YP_005832086	KN400_0094	GSU0119	GSU0119	GSU0119	glyoxalase/bleomycin resistance protein/dioxygenase superfamily protein						-	102057	102407
YP_005832087	KN400_0095	GSU0120	GSU0120	GSU0120	periplasmically oriented, membrane-bound [NiFe]-hydrogenase maturation protease					hyaP	-	102565	103035
YP_005832088	KN400_0096	GSU0121	GSU0121	GSU0121	periplasmically oriented, membrane-bound [NiFe]-hydrogenase b-type cytochrome subunit					hyaB	-	103039	103707
YP_005832089	KN400_0097	GSU0122	GSU0122	GSU0122	periplasmically oriented, membrane-bound [NiFe]-hydrogenase large subunit					hyaL	-	103717	105417
YP_005832090	KN400_0098	GSU0123	GSU0123	GSU0123	periplasmically oriented, membrane-bound [NiFe]-hydrogenase small subunit					hyaS	-	105421	106536
YP_005832091	KN400_0099	GSU0124	GSU0124	GSU0124	amidophosphoribosyltransferase, putative						-	106695	107411
YP_005832092	KN400_0100	GSU0125	GSU0125	GSU0125	protein of unknown function DUF162						-	107415	108068
YP_005832093	KN400_0101	GSU0126	GSU0126	GSU0126	iron-sulfur cluster-binding oxidoreductase					yccM-1	-	108093	109070
YP_005832094	KN400_0102	GSU0127	GSU0127	GSU0127	tRNA (2-thio-C32)-thioltransferase					ttcA	-	109277	110050
YP_005832095	KN400_0104	GSU0128	GSU0128	GSU0128	primosomal protein N', ATP-dependent helicase					priA	+	110173	112428
YP_005832096	KN400_0105	GSU0129	GSU0129	GSU0129	polypeptide formylmethionine deformylase					def-1	+	112516	113019
YP_005832097	KN400_0106	GSU0130	GSU0130	GSU0130	methionyl-tRNA formyltransferase					fmt	+	113030	113983
YP_005832098	KN400_0107	GSU0131	GSU0131	GSU0131	protein of unknown function DUF116						+	113986	114741
YP_005832099	KN400_0108	GSU0132	GSU0132	GSU0132	protein phosphoaspartate phosphatase CheX associated with MCPs of class 40H					cheX40H	-	114899	115405
YP_005832100	KN400_0109	GSU0133	GSU0133	GSU0133	conserved hypothetical protein						+	115682	116848
YP_005832101	KN400_0110	GSU0134	GSU0134	GSU0134	ribonuclease Z-related hydrolase						-	116857	117957
YP_005832102	KN400_0111	GSU0135	GSU0135	GSU0135	porphobilinogen synthase					hemB	-	118036	119013
YP_005832103	KN400_0112	GSU0136	GSU0136	GSU0136	DoxX family protein						+	119248	119685
YP_005832104	KN400_0113	GSU0137	GSU0137	GSU0137	PilZ domain protein						-	119836	120534
YP_005832105	KN400_0114	GSU0138	GSU0138	GSU0138	peptide chain release factor 3					prfC	+	120684	122264
YP_005832106	KN400_0115	GSU0139	GSU0139	GSU0139	conserved hypothetical protein						+	122492	123106
YP_005832107	KN400_0116	GSU0140	GSU0140	GSU0140	phosphoribosylaminoimidazole carboxylase-related protein						+	123313	124062
YP_005832108	KN400_0117	GSU0141	GSU0141	GSU0141	protein of unknown function DUF111						+	124070	125236
YP_005832109	KN400_0118	GSU0142	GSU0142	GSU0142	phosphatidylglycerophosphatase A					pgpA	+	125233	125685
YP_005832110	KN400_0119	GSU0143	GSU0143	GSU0143	molybdopterin-binding domain nicotinamide nucleotide amidohydrolase, putative					cinA	+	125682	126923
YP_005832111	KN400_0120	GSU0144	GSU0144	GSU0144	sensor histidine kinase (PAS, GAF, HisKA, HATPase_c)						+	126967	129096
YP_005832112	KN400_0121	GSU0145	GSU0145	GSU0145	recombinase A					recA	+	129229	130245
YP_005832113	KN400_0122	GSU0146	GSU0146	GSU0146	twitching motility pilus retraction protein					pilT-1	+	130249	131409
YP_005832114	KN400_0123	GSU0147	GSU0147	GSU0147	recombination regulator RecX					recX	+	131438	131917
YP_005832115	KN400_0124	GSU0148	GSU0148	GSU0148	alanyl-tRNA synthetase					alaS	+	131989	134616
YP_005832116	KN400_0125	GSU0149	GSU0149	GSU0149	response receiver histidine kinase (REC, HisKA, HATPase_c)						+	134639	135754
YP_005832117	KN400_0126	GSU0150	GSU0150	GSU0150	acetylglutamate kinase					argB	+	135888	136766
YP_005832118	KN400_0127	GSU0151	GSU0151	GSU0151	acetylornithine aminotransferase	1	1	0.834028		argD	+	136847	138046
YP_005832119	KN400_0128	GSU0152	GSU0152	GSU0152	ornithine carbamyltransferase	1				argF	+	138043	138954
YP_005832120	KN400_0129	GSU0153	GSU0153	GSU0153	argininosuccinate synthase	1				argG	+	138987	140207
YP_005832121	KN400_0130	GSU0154	GSU0154	GSU0154	NUDIX hydrolase, type 15						+	140374	140817
YP_005832122	KN400_0131	GSU0155	GSU0155	GSU0155	conserved hypothetical protein	4	3	2.57954			+	140828	141991
YP_005832123	KN400_0132	GSU0156	GSU0156	GSU0156	argininosuccinate lyase	2	1	0.726744		argH	+	142096	143472
YP_005832124	KN400_0133	GSU0157	GSU0157	GSU0157	lipoprotein, putative	1					+	143511	144284
YP_005832125	KN400_0134	GSU0158	GSU0158	GSU0158	diaminopimelate decarboxylase	1				lysA	+	144422	145675
YP_005832126	KN400_0135	GSU0159	GSU0159	GSU0159	dihydrodipicolinate synthase					dapA	+	145709	146581
YP_005832127	KN400_0136	GSU0160	GSU0160	GSU0160	dihydrodipicolinate reductase	1	1	1.25		dapB	+	146603	147403
YP_005832128	KN400_0137	GSU0162	GSU0162	GSU0162	L,L-diaminopimelate aminotransferase					dapL	+	147605	148837
YP_005832129	KN400_0138	GSU0163	GSU0163	GSU0163	conserved hypothetical protein						+	148959	149246
YP_005832130	KN400_0139	GSU0164	GSU0164	GSU0164	conserved hypothetical protein						+	149243	149605
YP_005832131	KN400_0140	GSU0165	GSU0165	GSU0165	conserved hypothetical protein						+	149673	151028
YP_005832132	KN400_3414	GSU3475	GSU3475	GSU3475	conserved hypothetical protein						+	151015	151566
YP_005832133	KN400_0141	GSU0167	GSU0167	GSU0167	transposase, Y1_Tnp domain-containing						+	151594	151899
YP_005832134	KN400_0142	GSU0168	GSU0168	GSU0168	Fic family protein						+	152145	153311
YP_005832135	KN400_0143	GSU0169	GSU0169	GSU0169	ABC transporter, ATP-binding protein						+	153433	155070
YP_005832136	KN400_0144	GSU0170	GSU0170	GSU0170	conserved hypothetical protein						+	155100	155582
YP_005832137	KN400_0145	GSU0171	GSU0171	GSU0171	protein of unknown function DUF188						+	155603	156058
YP_005832138	KN400_0146	GSU0172	GSU0172	GSU0172	conserved hypothetical protein						+	156263	156640
YP_005832139	KN400_0147	GSU0173	GSU0173	GSU0173	cupin superfamily barrel domain protein						+	156887	157618
YP_005832140	KN400_0148	GSU0174	GSU0174	GSU0174	succinyl:acetate coenzyme A transferase					ato-2	-	157815	159377
YP_005832141	KN400_0149	GSU0175	GSU0175	GSU0175	transcriptional regulator, TetR family						+	159611	160222
YP_005832142	KN400_0150	GSU0176	GSU0176	GSU0176	protein of unknown function DUF1992						+	160344	160718
YP_005832143	KN400_0151	GSU0177	GSU0177	GSU0177	acetyltransferase, putative						+	160728	161249
YP_005832144	KN400_0152	GSU0178	GSU0178	GSU0178	helix-turn-helix transcriptional regulator HxlR					hxlR	-	161355	161699
YP_005832145	KN400_0153	GSU0179	GSU0179	GSU0179	flavodoxin, putative						+	161854	162489
YP_005832146	KN400_0154	GSU0180	GSU0180	GSU0180	conserved hypothetical protein	2	2	3.92927			+	162645	163154
YP_005832147	KN400_0155	GSU0181	GSU0181	GSU0181	peptidoglycan L,D-transpeptidase lipoprotein, YkuD family, TPR domain-containing	1					-	163200	164129
YP_005832148	KN400_0156	GSU0182	GSU0182	GSU0182	lipoprotein, putative						-	164285	164587
YP_005832149	KN400_0157	GSU0183	GSU0183	GSU0183	peptidoglycan L,D-transpeptidase lipoprotein, YkuD family, SPOR domain-containing	2					-	164686	165993
YP_005832150	KN400_0159	GSU0184	GSU0184	GSU0184	HAD superfamily hydrolase						+	166578	167225
YP_005832151	KN400_0160	GSU0185	GSU0185	GSU0185	membrane protein, putative	2					-	167251	168456
YP_005832152	KN400_0161	GSU0186	GSU0186	GSU0186	protein of unknown function DUF1579				1		-	168631	169113
YP_005832153	KN400_0162	GSU0187	GSU0187	GSU0187	helix-turn-helix and zinc ribbon transcriptional regulator						-	169214	169561
YP_005832154	KN400_0163	GSU0188	GSU0188	GSU0188	conserved hypothetical protein						-	169558	169902
YP_005832155	KN400_0164	GSU0189	GSU0189	GSU0189	ATP-dependent RNA helicase DbpA	8	4	2.89436		dbpA	+	170218	171600
YP_005832156	KN400_0165	GSU3477	GSU3477	GSU3477	hypothetical protein						-	171732	171881
YP_005832157	KN400_0166	GSU0191	GSU0191	GSU0191	cold shock DNA/RNA-binding protein						-	172027	172227
YP_005832158	KN400_0167	GSU0192	GSU0192	GSU0192	conserved hypothetical protein						+	172630	172872
YP_005832159	KN400_0168	GSU0193	GSU0193	GSU0193	glucose/sorbosone dehydrogenase-like lipoprotein	1	1	0.877963			-	173113	174252
YP_005832160	KN400_0170	GSU0194	GSU0194	GSU0194	ADP-ribosylglycohydrolase-related protein						+	174422	175504
YP_005832161	KN400_0171	GSU0195	GSU0195	GSU0195	flavin and coenzyme A sequestration protein dodecin						+	175559	175777
YP_005832162	KN400_0172	GSU0196	GSU0196	GSU0196	acyl-CoA thioesterase						-	175871	176359
YP_005832163	KN400_0173	GSU0197	GSU0197	GSU0197	oxidoreductase, short-chain dehydrogenase/reductase family						-	176440	177204
YP_005832164	KN400_0174	GSU0198	GSU0198	GSU0198	lipoprotein, putative						+	177327	177917
YP_005832165	KN400_0175	GSU3478	GSU3478	GSU3478	conserved hypothetical protein						+	177994	178203
YP_005832166	KN400_0176	GSU0200	GSU0200	GSU0200	aerobic-type carbon monoxide dehydrogenase, small subunit-like protein	25	8	17.0213			+	178440	178910
YP_005832167	KN400_0177	GSU0201	GSU0201	GSU0201	aerobic-type carbon monoxide dehydrogenase, large subunit-like protein	174	47	21.649			+	178907	181078
YP_005832168	KN400_0178	GSU0202	GSU0202	GSU0202	dehydrogenase molybdenum cofactor insertion protein	49	7	9.12647			+	181114	181881
YP_005832169	KN400_0179	GSU0203	GSU0203	GSU0203	MobA-related glycosyltransferase, putative	22	4	6.54664			+	181878	182489
YP_005832170	KN400_0180	GSU0204	GSU0204	GSU0204	radical SAM domain iron-sulfur cluster-binding oxidoreductase	33	10	7.36377			+	182554	183912
YP_005832171	KN400_0181	GSU0205	GSU0205	GSU0205	transcriptional regulator, TetR family	20	5	7.98722			+	183937	184563
YP_005832172	KN400_0182	GSU0206	GSU0206	GSU0206	transporter, putative	48	10	11.0865			+	184560	185462
YP_005832173	KN400_0183	GSU0207	GSU0207	GSU0207	cold shock DNA/RNA-binding protein						+	185658	185858
YP_005832174	KN400_0184	GSU0208	GSU0208	GSU0208	conserved hypothetical protein	16	9	11.25			+	186030	186830
YP_005832175	KN400_3415	GSU0209	GSU0209	GSU0209	hypothetical protein	15	12	61.8557			+	186988	187182
YP_005832176	KN400_0185	GSU0210	GSU0210	GSU0210	ABC transporter, periplasmic substrate-binding protein	31	5	5.04032			+	187306	188298
YP_005832177	KN400_0186	GSU0211	GSU0211	GSU0211	ABC transporter, membrane protein	27	7	7.68386			+	188315	189226
YP_005832178	KN400_0187	GSU0212	GSU0212	GSU0212	ABC transporter, ATP-binding protein	32	6	7.52823			+	189219	190016
YP_005832179	KN400_0188	GSU0213	GSU0213	GSU0213	radical SAM domain iron-sulfur cluster-binding oxidoreductase	77	18	11.9363			+	190058	191566
YP_005832180	KN400_0189	GSU0214	GSU0214	GSU0214	ATPase DUF815, putative	16	3	3.38219			+	191934	192821
YP_005832181	KN400_0190	GSU0215	GSU0215	GSU0215	5,10-methylenetetrahydrofolate dehydrogenase and methenyltetrahydrofolate cyclohydrolase	6				folD-1	+	192986	193858
YP_005832182	KN400_0191	GSU0216	GSU0216	GSU0216	conserved hypothetical protein						-	193942	194157
YP_005832183	KN400_0192	GSU0217	GSU0217	GSU0217	nitroreductase-like family 3 protein	20	7	12.3675			+	194685	195251
YP_005832184	KN400_0193	GSU0218	GSU0218	GSU0218	cytochrome c oxidase, caa3-type, synthesis factor	32	12	14.3541		sco	+	195347	196183
YP_005832185	KN400_0194	GSU0219	GSU0219	GSU0219	cytochrome c oxidase, caa3-type, subunit I	48	9	5.53846		coxA	+	196180	197805
YP_005832186	KN400_0195	GSU0220	GSU0220	GSU0220	cytochrome c oxidase, caa3-type, subunit III	20	3	4.98339		coxC	+	197802	198404
YP_005832187	KN400_0196	GSU0221	GSU0221	GSU0221	cytochrome c oxidase, caa3-type, subunit IV	11	4	13.7931		coxD	+	198421	198711
YP_005832188	KN400_0197	GSU0222	GSU0222	GSU0222	cytochrome c oxidase, caa3-type, subunit II	44	11	12.035		coxB	+	198721	199635
YP_005832189	KN400_0198	GSU0223	GSU0223	GSU0223	protoheme IX farnesyltransferase	43	15	18.4729		ctaB	+	199632	200444
YP_005832190	KN400_0199	GSU0224	GSU0224	GSU0224	cupin superfamily barrel domain protein	3					-	200465	200797
YP_005832191	KN400_0200	GSU3479	GSU3479	GSU3479	conserved hypothetical protein	7	1	7.14286			-	200870	201010
YP_005832192	KN400_0201	GSU0226	GSU0226	GSU0226	membrane protein, putative	78	20	12.3077			+	201191	202816
YP_005832193	KN400_0202	GSU0227	GSU0227	GSU0227	DNA methyltransferase, putative	53	18	19.6292			+	202836	203753
YP_005832194	KN400_0203	GSU0228	GSU0228	GSU0228	peptidylprolyl cis-trans isomerase, FKBP-type, putative	11	1	1.98807			-	203817	204320
YP_005832195	KN400_0204	GSU0229	GSU0229	GSU0229	acyl-CoA synthetase, AMP-forming	27	6	3.63196	1		+	204489	206141
YP_005832196	KN400_0205	GSU0230	GSU0230	GSU0230	twitching motility pilus retraction protein	7				pilT-2	-	206150	207220
YP_005832197	KN400_0206	GSU0231	GSU0231	GSU0231	conserved hypothetical protein						-	207266	209041
YP_005832198	KN400_0207	GSU0233	GSU0233	GSU0233	protein of unknown function DUF480						+	209297	209956
YP_005832199	KN400_0208	GSU0234	GSU0234	GSU0234	bidirectional formate transporter, putative					fdhC	+	209971	210783
YP_005832200	KN400_0209	GSU0235	GSU0235	GSU0235	S1 RNA-binding domain-containing transcriptional accessory protein	3	2	0.875274		tex	-	210787	213072
YP_005832201	KN400_0210	GSU0236	GSU0236	GSU0236	protein of unknown function DUF393						-	213153	213569
YP_005832202	KN400_0211	GSU0237	GSU0237	GSU0237	dehydratase, NodN/MaoC domain-containing, putative						-	213581	214057
YP_005832203	KN400_0212	GSU0238	GSU0238	GSU0238	radical SAM domain iron-sulfur cluster-binding oxidoreductase with cobalamin-binding-like domain						-	214119	215504
YP_005832204	KN400_0213	GSU0239	GSU0239	GSU0239	acyl-CoA thioesterase						-	215501	215923
YP_005832205	KN400_0214	GSU0240	GSU0240	GSU0240	malonyl-CoA--acyl carrier protein transacylase					fabD-1	-	215925	216767
YP_005832206	KN400_0215	GSU0241	GSU0241	GSU0241	radical SAM domain iron-sulfur cluster-binding oxidoreductase with cobalamin-binding-like domain						-	216770	218062
YP_005832207	KN400_0216	GSU0242	GSU0242	GSU0242	acyl carrier protein					acpP-1	-	218059	218316
YP_005832208	KN400_0217	GSU0243	GSU0243	GSU0243	acyltransferase, putative						-	218321	219220
YP_005832209	KN400_0218	GSU0244	GSU0244	GSU0244	radical SAM domain iron-sulfur cluster-binding oxidoreductase						-	219312	220688
YP_005832210	KN400_0219	GSU0245	GSU0245	GSU0245	undecaprenyl-phosphate glycosyltransferase, putative						-	220738	221400
YP_005832211	KN400_0220	GSU0246	GSU0246	GSU0246	polysaccharide deacetylase and DUF3473 domain protein	9	2	2.40964			-	221385	222215
YP_005832212	KN400_0221	GSU0247	GSU0247	GSU0247	radical SAM domain iron-sulfur cluster-binding oxidoreductase with cobalamin-binding-like domain	48	8	5.46822			+	222398	223861
YP_005832213	KN400_0222	GSU0248	GSU0248	GSU0248	radical SAM domain iron-sulfur cluster-binding oxidoreductase with cobalamin-binding-like domain	23	7	5.44323			+	223861	225147
YP_005832214	KN400_0223	GSU0249	GSU0249	GSU0249	membrane protein, putative	38	10	10.2354			+	225208	226185
YP_005832215	KN400_0224	GSU0250	GSU0250	GSU0250	protein of unknown function DUF2721	6					+	226227	226667
YP_005832216	KN400_3416	GSU0251	none	GSU0251	hypothetical protein	17	9	50			-	226858	227037
YP_005832217	KN400_0225	GSU0253	GSU0253	GSU0253	sensor histidine kinase (PAS, GAF, PAS, PAS, HATPase_c)	118	50	20.0642			+	227485	229977
YP_005832218	KN400_0226	GSU0254	GSU0254	GSU0254	helix-turn-helix transcriptional response regulator, LuxR family (REC, HTH_LuxR)	12	2	3.10559	1		+	229978	230622
YP_005832219	KN400_0227	GSU0255	GSU0255	GSU0255	sensor histidine kinase (PAS, PAS, HisKA, HATPase_c)						+	230825	232675
YP_005832220	KN400_0228	GSU0256	GSU0256	GSU0256	hemerythrin family protein						+	232781	233218
YP_005832221	KN400_0229	GSU0257	GSU0257	GSU0257	antibiotic biosynthesis monooxygenase domain protein						-	233306	233596
YP_005832222	KN400_0230	GSU0258	GSU0258	GSU0258	conserved hypothetical protein						-	233584	233790
YP_005832223	KN400_0231	GSU0259	GSU0259	GSU0259	flavoredoxin						-	233787	234356
YP_005832224	KN400_0232	GSU0260	GSU0260	GSU0260	universal stress protein Usp					usp-3	-	234563	235030
YP_005832225	KN400_0233	GSU0261	GSU0261	GSU0261	monovalent cation/proton antiporter family protein	13	1	0.566251			-	235091	236857
YP_005832226	KN400_0234	GSU0263	GSU0263	GSU0263	hypothetical protein	1	1	2.53165			-	237269	237664
YP_005832227	KN400_0235	GSU0264	GSU0264	GSU0264	transporter, Bcr/CflA subfamily						-	237788	239023
YP_005832228	KN400_0236	GSU0265	GSU0265	GSU0265	membrane transport protein, putative	1	1	1.10865			-	239081	239983
YP_005832229	KN400_0238	GSU0266	GSU0266	GSU0266	helix-turn-helix transcriptional regulator, LysR family						+	240378	241301
YP_005832230	KN400_0239	GSU0267	GSU0267	GSU0267	helix-turn-helix transcriptional regulator, UTRA domain-containing, GntR family	2					+	241631	242377
YP_005832231	KN400_0240	GSU0268	GSU0268	GSU0268	membrane protein, putative						+	242374	243207
YP_005832232	KN400_0241	GSU0269	GSU0269	GSU0269	conserved hypothetical protein						+	243204	243518
YP_005832233	KN400_0242	GSU0270	GSU0270	GSU0270	glutamine--fructose-6-phosphate aminotransferase	25	5	2.73373		glmS	-	243617	245446
YP_005832234	KN400_0243	GSU0271	GSU0271	GSU0271	glucosamine-1-phosphate N-acetyltransferase and N-acetylglucosamine-1-phosphate uridylyltransferase					glmU	-	245512	246942
YP_005832235	KN400_0244	GSU0272	GSU0272	GSU0272	conserved hypothetical protein						+	247103	247648
YP_005832236	KN400_0245	GSU0273	GSU0273	GSU0273	radical SAM domain iron-sulfur cluster-binding oxidoreductase with cobalamin-binding-like domain	2					+	247681	249561
YP_005832237	KN400_0246	GSU0274	GSU0274	GSU0274	cytochrome c, 9 heme-binding sites, and cytochrome b	1	1	0.537924			+	249862	251721
YP_005832238	KN400_3417	GSU0275	GSU0275	GSU0275	hypothetical protein						-	252012	252188
YP_005832239	KN400_0247	GSU0276	GSU0276	GSU0276	efflux pump, RND family, membrane fusion protein						-	252237	253409
YP_005832240	KN400_0248	GSU0277	GSU0277	GSU0277	ABC transporter, ATP-binding/membrane protein						-	253402	255570
YP_005832241	KN400_0249	GSU0278	GSU0278	GSU0278	efflux pump, RND family, outer membrane protein	1					-	255567	256832
YP_005832242	KN400_0250	GSU0279	GSU0279	GSU0279	cadherin domain/calx-beta domain protein	9	4	0.226001			-	256969	274668
YP_005832243	KN400_0251	GSU0280	GSU0280	GSU0280	transcriptional regulator, Fis family	2					-	274901	276253
YP_005832244	KN400_0252	GSU0281	GSU0281	GSU0281	sensor histidine kinase (HisKA, HATPase_c)				1		-	276255	278108
YP_005832245	KN400_0253	GSU0283	GSU0283	GSU0283	sensor histidine kinase (GAF, GAF, HisKA, HATPase_c), nonconserved putative heme-binding site						-	278622	280424
YP_005832246	KN400_0254	GSU0284	GSU0284	GSU0284	zinc finger transcriptional regulator, TraR/DksA family						-	280463	280819
YP_005832247	KN400_0255	GSU0285	GSU0285	GSU0285	DNA repair protein RadA	1				radA	-	280904	282256
YP_005832248	KN400_0256	GSU0286	GSU0286	GSU0286	HEAT-like repeat-containing protein	1	1	0.610874			+	282408	284045
YP_005832249	KN400_0257	GSU0287	GSU0287	GSU0287	cyclic diguanylate phosphodiesterase (HD-GYP)						+	284038	285399
YP_005832250	KN400_0258	GSU0288	GSU0288	GSU0288	HEAT-like repeat-containing protein						-	285409	285990
YP_005832251	KN400_0259	GSU0289	GSU0289	GSU0289	conserved hypothetical protein						+	286098	286430
YP_005832252	KN400_0260	GSU0290	GSU0290	GSU0290	3-oxoacyl-(acyl carrier protein) synthase III					fabH-1	+	286528	287508
YP_005832253	KN400_0262	GSU0291	GSU0291	GSU0291	CheR-related putative SAM-binding domain protein, frameshifted				1		-	287498	288557
YP_005832254	KN400_0263	GSU0292	GSU0292	GSU0292	conserved hypothetical protein						+	288616	288948
YP_005832255	KN400_0264	GSU0293	GSU0293	GSU0293	protein glutamate methylesterase CheB associated with MCPs of classes 40H and 40+24H, response receiver domain-containing					cheB40(+24)H-1	-	288949	290037
YP_005832256	KN400_0265	GSU0294	GSU0294	GSU0294	metal-dependent phosphohydrolase (HDOD)						-	290044	290934
YP_005832257	KN400_0266	GSU0295	GSU0295	GSU0295	protein glutamate methyltransferase CheR associated with MCPs of classes 40H and 40+24H					cheR40(+24)H	-	290952	291785
YP_005832258	KN400_0267	GSU0296	GSU0296	GSU0296	sensor histidine kinase CheA associated with MCPs of classes 40H and 40+24H					cheA40(+24)H	-	291836	293668
YP_005832259	KN400_0268	GSU0297	GSU0297	GSU0297	scaffold protein CheW associated with MCPs of classes 40H and 40+24H					cheW40(+24)H-1	-	293717	294211
YP_005832260	KN400_0269	GSU0298+GSU0300	none	GSU0298	flagellar biogenesis master sigma-54-dependent transcriptional response regulator (REC, sigma54 interaction, HTH8)	1	1	0.716846	1	frgM	+	294605	295999
YP_005832261	KN400_0270	GSU0301	GSU0301	GSU0301	lytic transglycosylase domain protein						+	296008	296775
YP_005832262	KN400_0271	GSU0302	GSU0302	GSU0302	conserved hypothetical protein	1	1	0.509165			+	296918	298882
YP_005832263	KN400_0272	GSU0303	GSU0303	GSU0303	sensor protein (DUF3365, HAMP, PAS), heme-binding						+	298945	300162
YP_005832264	KN400_0273	GSU0304	GSU0304	GSU0304	aminopeptidase N					pepN	-	300159	302792
YP_005832265	KN400_0274	GSU0305	GSU0305	GSU0305	hydrogenase accessory protein HypB					hypB	+	303344	304108
YP_005832266	KN400_0275	GSU0306	GSU0306	GSU0306	hydrogenase maturation protein HypF	1				hypF	+	304124	306415
YP_005832267	KN400_0276	GSU0307	GSU0307	GSU0307	hydrogenase assembly chaperone HypC/HupF					hypC	+	306422	306652
YP_005832268	KN400_0277	GSU0308	GSU0308	GSU0308	hydrogenase expression/formation protein HypD					hypD	+	306652	307743
YP_005832269	KN400_0278	GSU0309	GSU0309	GSU0309	hydrogenase expression/formation protein HypE	1				hypE	+	307764	308777
YP_005832270	KN400_0279	GSU0310	GSU0310	GSU0310	phospholipase, patatin family, putative						+	308864	309718
YP_005832271	KN400_0280	GSU0312	GSU0312	GSU0312	PilZ domain protein						+	309897	310256
YP_005832272	KN400_0281	GSU0313	GSU0313	GSU0313	DnaJ domain protein	21	12	15.6454			+	310332	311099
YP_005832273	KN400_0282	GSU0314	GSU0314	GSU0314	GspIIEN domain protein						+	311211	312314
YP_005832274	KN400_0283	GSU0315	GSU0315	GSU0315	conserved hypothetical protein						-	312283	312711
YP_005832275	KN400_0284	GSU0316	GSU0316	GSU0316	PATAN domain GTPase-activating protein, putative						-	312713	313408
YP_005832276	KN400_0285	GSU0317	GSU0317	GSU0317	conserved hypothetical protein						+	313793	314524
YP_005832277	KN400_0286	GSU0318	GSU0318	GSU0318	peptidase, M48 family						+	314631	315875
YP_005832278	KN400_0287	GSU0319	GSU0319	GSU0319	conserved hypothetical protein						-	315911	316750
YP_005832279	KN400_0288	GSU0320	GSU0320	GSU0320	conserved hypothetical protein						-	316747	317295
YP_005832280	KN400_0289	GSU0321	GSU0321	GSU0321	type II secretion system protein GspL, putative					gspL	-	317292	318608
YP_005832281	KN400_0290	GSU0322	GSU0322	GSU0322	type II secretion system protein GspK					gspK	-	318608	319528
YP_005832282	KN400_0291	GSU0323	GSU0323	GSU0323	type II secretion system protein GspJ, putative	1				gspJ	-	319525	320154
YP_005832283	KN400_0292	GSU0324	GSU0324	GSU0324	type II secretion system protein GspI	1				gspI	-	320132	320488
YP_005832284	KN400_0293	GSU0325	GSU0325	GSU0325	type II secretion system protein GspH	1	1	1.89753		gspH	-	320485	321012
YP_005832285	KN400_0294	GSU0326	GSU0326	GSU0326	type II secretion system pseudopilin GspG					gspG	-	320981	321424
YP_005832286	KN400_0295	GSU0327	GSU0327	GSU0327	type II secretion system protein GspF	3	3	2.47729		gspF	-	321451	322662
YP_005832287	KN400_0296	GSU0328	GSU0328	GSU0328	type II secretion system ATPase GspE	2				gspE	-	322643	324187
YP_005832288	KN400_0297	GSU0329	GSU0329	GSU0329	type II secretion system lipoprotein GspD, putative	12	4	2.10748		gspD	-	324202	326100
YP_005832289	KN400_0298	GSU0330	GSU0330	GSU0330	type II secretion system protein GspC, putative serine protease	1				gspC	-	326210	327085
YP_005832290	KN400_0299	GSU0331	GSU0331	GSU0331	periplasmic trypsin-like serine protease DegP	1				degP	+	327254	328648
YP_005832291	KN400_0300	GSU0332	GSU0332	GSU0332	cytosolic aminopeptidase, M17 family	1	1	0.671141		pepA	+	328724	330214
YP_005832292	KN400_0301	GSU0333	GSU0333	GSU0333	ATP synthase F0, C subunit					atpE	-	330292	330567
YP_005832293	KN400_0302	GSU0334	GSU0334	GSU0334	ATP synthase F0, A subunit					atpB	-	330627	331316
YP_005832294	KN400_0303	GSU0335	GSU0335	GSU0335	ATP synthase-associated magnesium import membrane protein AtpI					atpI	-	331321	331707
YP_005832295	KN400_0304	GSU0336	GSU0336	GSU0336	ATP synthase-associated magnesium import membrane protein AtpZ					atpZ	-	331679	331924
YP_005832296	KN400_0305	GSU0337	GSU0337	GSU0337	glutamate-1-semialdehyde 2,1-aminomutase	2				hemL	-	332021	333304
YP_005832297	KN400_0306	GSU0338	GSU0338	GSU0338	NADH dehydrogenase I, A subunit					nuoA-1	+	333611	333967
YP_005832298	KN400_0307	GSU0339	GSU0339	GSU0339	NADH dehydrogenase I, B subunit					nuoB	+	333958	334470
YP_005832299	KN400_0308	GSU0340	GSU0340	GSU0340	NADH dehydrogenase I, C subunit					nuoC	+	334503	334991
YP_005832300	KN400_0309	GSU0341	GSU0341	GSU0341	NADH dehydrogenase I, D subunit					nuoD	+	335044	336216
YP_005832301	KN400_0310	GSU0342	GSU0342	GSU0342	NADH dehydrogenase I, E subunit					nuoE-1	+	336244	336765
YP_005832302	KN400_0311	GSU0343	GSU0343	GSU0343	NADH dehydrogenase I, F subunit	1				nuoF-1	+	336801	338576
YP_005832303	KN400_0312	GSU0344	GSU0344	GSU0344	NADH dehydrogenase I, G subunit					nuoG-1	+	338617	341097
YP_005832304	KN400_0313	GSU0345	GSU0345	GSU0345	NADH dehydrogenase I, H subunit					nuoH-1	+	341150	342196
YP_005832305	KN400_0314	GSU0346	GSU0346	GSU0346	NADH dehydrogenase I, I subunit					nuoI-1	+	342218	342616
YP_005832306	KN400_0315	GSU0347	GSU0347	GSU0347	NADH dehydrogenase I, J subunit					nuoJ-1	+	342627	343130
YP_005832307	KN400_0316	GSU0348	GSU0348	GSU0348	NADH dehydrogenase I, K subunit					nuoK-1	+	343149	343451
YP_005832308	KN400_0317	GSU0349	GSU0349	GSU0349	NADH dehydrogenase I, L subunit					nuoL-1	+	343505	345505
YP_005832309	KN400_0318	GSU0350	GSU0350	GSU0350	NADH dehydrogenase I, M subunit					nuoM-1	+	345539	347107
YP_005832310	KN400_0319	GSU0351	GSU0351	GSU0351	NADH dehydrogenase I, N subunit					nuoN-1	+	347142	348596
YP_005832311	KN400_0320	GSU0352	GSU0352	GSU0352	peroxiredoxin, atypical 2-Cys subfamily					prx-3	+	348699	349214
YP_005832312	KN400_0321	GSU0353	GSU0353	GSU0353	membrane protein YqaA					yqaA	+	349353	349799
YP_005832313	KN400_0322	GSU0354	GSU0354	GSU0354	protein of unknown function DUF2201, VWFA superfamily						+	349786	350976
YP_005832314	KN400_0323	GSU0355	GSU0355	GSU0355	conserved hypothetical protein						+	350979	351383
YP_005832315	KN400_0324	GSU0356	GSU0356	GSU0356	sensor histidine kinase (DUF3365, HisKA, HATPase_c), heme-binding	6	2	1.35318			-	351536	353014
YP_005832316	KN400_0325	GSU0357	GSU0357	GSU0357	cytochrome c nitrite reductase, 8 heme-binding sites	4					-	353099	354700
YP_005832317	KN400_0326	GSU0358	GSU0358	GSU0358	iron-sulfur cluster-binding oxidoreductase						-	354733	355236
YP_005832318	KN400_0327	GSU0359	GSU0359	GSU0359	sigma-54-dependent sensor transcriptional regulator (PAS, sigma54 interaction, HTH8)	35	9	6.5407			-	355556	356932
YP_005832319	KN400_0328	GSU0360	GSU0360	GSU0360	OmpA family outer membrane protein (OprF, OmpA)	9	2	1.55159			+	357204	358493
YP_005832320	KN400_0329	GSU0361	GSU0361	GSU0361	peptidylprolyl cis-trans isomerase, PpiC-type						-	358602	359495
YP_005832321	KN400_0330	GSU0362	GSU0362	GSU0362	conserved hypothetical protein						+	359745	360200
YP_005832322	KN400_0331	GSU0363	GSU0363	GSU0363	ATP-dependent DNA helicase DinG					dinG	-	360215	362737
YP_005832323	KN400_0332	GSU0364	GSU0364	GSU0364	cytochrome c, 3 heme-binding sites					ppcB	-	362834	363109
YP_005832324	KN400_0333	GSU0365	GSU0365	GSU0365	cytochrome c, 3 heme-binding sites	1				ppcC	-	363244	363531
YP_005832325	KN400_0334	GSU0366	GSU0366	GSU0366	helix-turn-helix XRE domain protein	1					+	363662	364582
YP_005832326	KN400_0335	GSU0367	GSU0367	GSU0367	radical SAM domain iron-sulfur cluster-binding oxidoreductase, TIGR01212 family					yhcC-1	+	364579	365496
YP_005832327	KN400_0336	GSU0368	GSU0368	GSU0368	outer membrane surface lipoprotein	1					-	365532	366782
YP_005832328	KN400_0337	GSU0369	GSU0369	GSU0369	FlhB domain protein						-	366948	367220
YP_005832329	KN400_0338	GSU0370	GSU0370	GSU0370	FliK domain protein	1					-	367207	368964
YP_005832330	KN400_0339	GSU0371	GSU0371	GSU0371	alpha-glucan phosphorylase						-	369010	371574
YP_005832331	KN400_0340	GSU0372	GSU0372	GSU0372	sigma-54-dependent transcriptional response regulator (REC, sigma54 interaction, HTH8)						-	371761	373128
YP_005832332	KN400_0341	GSU0373	GSU0373	GSU0373	sensor histidine kinase (HAMP, HisKA, HATPase_c)						-	373172	374587
YP_005832333	KN400_0342	GSU0374	GSU0374	GSU0374	hydrogenase nickel insertion protein HypA					hypA	+	374773	375105
YP_005832334	KN400_0343	GSU0375	GSU0375	GSU0375	glycine cleavage system T protein					gcvT	+	375228	376316
YP_005832335	KN400_0344	GSU0376	GSU0376	GSU0376	glycine cleavage system H protein					gcvH-1	+	376372	376746
YP_005832336	KN400_0345	GSU0377	GSU0377	GSU0377	glycine cleavage system P protein, subunit 1					gcvP1	+	376746	378092
YP_005832337	KN400_0346	GSU0378	GSU0378	GSU0378	glycine cleavage system P protein, subunit 2					gcvP2	+	378083	379528
YP_005832338	KN400_0347	GSU0379	GSU0379	GSU0379	lipoate--protein ligase A					lplA	+	379528	380337
YP_005832339	KN400_0348	GSU0380	GSU0380	GSU0380	lipoate synthase					lipA	+	380334	381245
YP_005832340	KN400_0349	GSU0381	GSU0381	GSU0381	lipoprotein, putative						+	381242	381466
YP_005832341	KN400_0350	GSU0382	GSU0382	GSU0382	conserved hypothetical protein						+	381475	381879
YP_005832342	KN400_0351	GSU0383	GSU0383	GSU0383	peptidylprolyl cis-trans isomerase, FKBP-type						+	381995	382423
YP_005832343	KN400_0352	GSU0384	GSU0384	GSU0384	ferritin-like domain protein						-	382504	382980
YP_005832344	KN400_0353	GSU0385	GSU0385	GSU0385	NAD-dependent nucleoside diphosphate-sugar epimerase/dehydratase						+	383161	384045
YP_005832345	KN400_0354	GSU0386	GSU0386	GSU0386	protein of unknown function DUF2466						-	384083	384772
YP_005832346	KN400_0355	GSU0387	GSU0387	GSU0387	undecaprenyl diphosphate phosphatase					uppP	-	384864	385673
YP_005832347	KN400_0356	GSU0388	GSU0388	GSU0388	conserved hypothetical protein						+	385873	386490
YP_005832348	KN400_0357	GSU0389	GSU0389	GSU0389	phosphate/sulfate transporter family membrane protein						+	386483	387484
YP_005832349	KN400_0358	GSU0390	GSU0390	GSU0390	protein of unknown function DUF2062						-	387536	388018
YP_005832350	KN400_0359	GSU0391	GSU0391	GSU0391	efflux pump, RND family, outer membrane protein						+	388235	389578
YP_005832351	KN400_0360	GSU0392	GSU0392	GSU0392	efflux pump, RND family, membrane fusion lipoprotein						+	389575	390687
YP_005832352	KN400_0361	GSU0393	GSU0393	GSU0393	conserved hypothetical protein						+	390724	390903
YP_005832353	KN400_0362	GSU0394	GSU0394	GSU0394	efflux pump, RND family, inner membrane protein	4	2	0.61862			+	390909	394142
YP_005832354	KN400_0363	GSU0395	GSU0395	GSU0395	redox-active protein, C_GCAxxG_C_C family, putative	2					+	394117	394545
YP_005832355	KN400_0364	GSU0396	GSU0396	GSU0396	protein of unknown function DUF2892						+	394559	394771
YP_005832356	KN400_0365	GSU0397	GSU0397	GSU0397	metal-dependent hydrolase, beta-lactamase superfamily II	1	1	1.20482			+	394768	395598
YP_005832357	KN400_0366	GSU0398	GSU0398	GSU0398	rhodanese homology domain superfamily protein	1					+	395619	395999
YP_005832358	KN400_0367	GSU0399	GSU0399	GSU0399	helix-turn-helix transcriptional regulator, ArsR family	1	1	3.63636			+	396022	396297
YP_005832359	KN400_0368	GSU0400	GSU0400	GSU0400	methyl-accepting chemotaxis sensory transducer, class 40H, Cache_2 domain-containing					mcp40(+24)H-5	+	396571	398220
YP_005832360	KN400_0369	GSU0401	GSU0401	GSU0401	methyl-accepting chemotaxis sensory transducer, class 40H					mcp40(+24)H-9	+	398357	399976
YP_005832361	KN400_0370	GSU0402	GSU0402	GSU0402	hemerythrin family protein	1					+	400154	400561
YP_005832362	KN400_0371	GSU0403	GSU0403	GSU0403	response receiver CheY associated with MCPs of classes 40H and 40+24H					cheY40(+24)H-1	+	400722	401084
YP_005832363	KN400_0372	GSU0404	GSU0404	GSU0404	protein phosphoaspartate phosphatase CheX associated with MCPs of classes 40H and 40+24H					cheX40(+24)H	+	401081	401587
YP_005832364	KN400_0373	GSU0405	GSU0405	GSU0405	response regulator (REC)	3					+	401612	402721
YP_005832365	KN400_0374	GSU0406	GSU0406	GSU0406	lipoprotein, putative	4					+	402925	405015
YP_005832366	KN400_0375	GSU0407	GSU0407	GSU0407	flagellar basal body rod protein FlgB					flgB	+	405249	405668
YP_005832367	KN400_0376	GSU0408	GSU0408	GSU0408	flagellar basal body rod protein FlgC	1				flgC	+	405671	406111
YP_005832368	KN400_0377	GSU0409	GSU0409	GSU0409	flagellar hook-basal body complex protein FliE					fliE	+	406217	406519
YP_005832369	KN400_0378	GSU0410	GSU0410	GSU0410	flagellar M-ring mounting plate protein FliF	1				fliF	+	406544	408127
YP_005832370	KN400_0379	GSU0411	GSU0411	GSU0411	flagellar motor switch protein FliG					fliG	+	408139	409131
YP_005832371	KN400_0380	GSU0412	GSU0412	GSU0412	flagellar assembly protein FliH					fliH	+	409118	409999
YP_005832372	KN400_0381	GSU0413	GSU0413	GSU0413	flagellum-specific ATPase FliI	2	1	0.754717		fliI	+	409992	411317
YP_005832373	KN400_0382	GSU0414	GSU0414	GSU0414	flagellar export protein FliJ					fliJ	+	411377	411817
YP_005832374	KN400_0383	GSU0415	GSU0415	GSU0415	conserved hypothetical protein	6	3	5.89391			+	411832	412341
YP_005832375	KN400_0384	GSU0416	GSU0416	GSU0416	flagellar hook-length control protein FliK	1	1	0.694927		fliK	+	412555	413994
YP_005832376	KN400_0385	GSU0417	GSU0417	GSU0417	flagellar hook capping protein FlgD					flgD	+	414019	414675
YP_005832377	KN400_0386	GSU0418	GSU0418	GSU0418	flagellar operon protein of unknown function DUF3766						+	414683	415069
YP_005832378	KN400_0387	GSU0419	GSU0419	GSU0419	flagellar hook protein FlgE	2				flgE	+	415232	416491
YP_005832379	KN400_0388	GSU0420	GSU0420	GSU0420	flagellar basal body-associated protein FliL					fliL	+	416862	417383
YP_005832380	KN400_0389	GSU0421	GSU0421	GSU0421	flagellar motor switch protein FliM					fliM	+	417418	418404
YP_005832381	KN400_0390	GSU0422	GSU0422	GSU0422	flagellar motor switch protein FliN					fliN	+	418401	418706
YP_005832382	KN400_0391	GSU3482	GSU3482	GSU3482	flagellar biogenesis protein FliO	1	1	2.01207		fliO	+	418703	419200
YP_005832383	KN400_0392	GSU0423	GSU0423	GSU0423	flagellar biogenesis protein FliP					fliP	+	419206	419973
YP_005832384	KN400_0393	GSU0424	GSU0424	GSU0424	flagellar biogenesis protein FliQ					fliQ	+	419986	420255
YP_005832385	KN400_0394	GSU0425	GSU0425	GSU0425	flagellar biogenesis protein FliR	1				fliR	+	420306	421100
YP_005832386	KN400_0395	GSU0426	GSU0426	GSU0426	flagellar biogenesis protein FlhB	1				flhB	+	421105	422163
YP_005832387	KN400_0396	GSU0427	GSU0427	GSU0427	bacterial SH3 domain lipoprotein, putative						-	422222	422692
YP_005832388	KN400_0397	GSU0428	GSU0428	GSU0428	lipoprotein, putative						+	422979	423533
YP_005832389	KN400_0398	GSU0429	GSU0429	GSU0429	type VI secretion system protein of unknown function DUF876						+	423530	424921
YP_005832390	KN400_0399	GSU0430	GSU0430	GSU0430	type VI secretion system lysozyme-related protein of unknown function DUF1316						+	424925	425332
YP_005832391	KN400_0400	GSU0431	GSU0431	GSU0431	type VI secretion system protein of unknown function DUF879						+	425361	427094
YP_005832392	KN400_0401	GSU0432	GSU0432	GSU0432	type VI secretion system protein of unknown function DUF1305						+	427058	428050
YP_005832393	KN400_0402	GSU0433	GSU0433	GSU0433	type VI secretion system ATPase, putative chaperone, ClpV1 family						+	428063	430690
YP_005832394	KN400_0403	GSU0434	GSU0434	GSU0434	thiamin biosynthesis protein ThiI-related adenine nucleotide alpha hydrolase superfamily protein						-	430700	431704
YP_005832395	KN400_0404	GSU0435	GSU0435	GSU0435	PilB/PulE/GspE family ATPase	1					+	431878	433527
YP_005832396	KN400_0405	GSU0436	GSU0436	GSU0436	twitching motility pilus retraction protein	8	1	0.934579		pilT-3	+	433541	434611
YP_005832397	KN400_0406	none	none	none	conserved hypothetical protein						-	434641	435075
YP_005832398	KN400_0407	none	none	none	hypothetical protein						-	435308	435859
YP_005832399	KN400_0408	none	none	none	HNH endonuclease domain protein						-	435934	436857
YP_005832400	KN400_0411	none	none	none	DNA cytosine methyltransferase						-	437191	438477
YP_005832401	KN400_0412	GSU0437	GSU0437	GSU0437	UbiD family decarboxylase	4					+	439356	440771
YP_005832402	KN400_0413	GSU0438	GSU0438	GSU0438	lipoprotein, putative						+	440771	441301
YP_005832403	KN400_0414	GSU0439	GSU0439	GSU0439	menaquinone biosynthesis polyprenyltransferase, putative	1					+	441301	442197
YP_005832404	KN400_0415	GSU0440	GSU0440	GSU0440	menaquinone biosynthesis decarboxylase, putative	2	1	1.60514			+	442194	442817
YP_005832405	KN400_0416	GSU0441	GSU0441	GSU0441	dehypoxanthinylfutalosine cyclase, putative	2	1	0.921659		mqnC-2	+	442822	443907
YP_005832406	KN400_0417	GSU0442	GSU0442	GSU0442	dehypoxanthinylfutalosine cyclase, putative	3	1	0.93985		mqnC-1	+	443907	444971
YP_005832407	KN400_0418	GSU0443	GSU0443	GSU0443	ribonuclease D, putative	64	23	20.0873			+	445138	446283
YP_005832408	KN400_0419	GSU0444	GSU0444	GSU0444	conserved hypothetical protein	9	5	6.89655	1		-	446433	447158
YP_005832409	KN400_0420	GSU0446	GSU0446	GSU0446	16S rRNA (3-methyl-U1498)-methyltransferase					rsmE	-	447198	447980
YP_005832410	KN400_0421	GSU0447	GSU0447	GSU0447	ribosomal protein L11 methyltransferase					prmA	-	447983	448882
YP_005832411	KN400_0422	GSU0448	GSU0448	GSU0448	zinc-dependent amidohydrolase, putative	1					+	449027	450190
YP_005832412	KN400_0423	GSU0450	GSU0450	GSU0450	protein of unknown function DUF299						+	450327	451136
YP_005832413	KN400_0424	GSU0451	GSU0451	GSU0451	winged-helix transcriptional response regulator (REC, trans_reg_C)	1					+	451184	451858
YP_005832414	KN400_0425	GSU0452	GSU0452	GSU0452	sensor histidine kinase (HAMP, HisKA, HATPase_c)	1	1	0.709723			+	451862	453271
YP_005832415	KN400_0426	GSU0453	GSU0453	GSU0453	futalosine hydrolase, putative	30	6	8.20793		mqnB	+	453277	454008
YP_005832416	KN400_0427	GSU0454	GSU0454	GSU0454	1,4-dihydroxy-6-naphthoate synthase	30	5	5.98086		mqnD	+	454008	454844
YP_005832417	KN400_0428	GSU0455	GSU0455	GSU0455	rare lipoprotein A-like double-psi beta-barrel domain lipoprotein, putative						+	454947	455399
YP_005832418	KN400_0429	GSU0456	GSU0456	GSU0456	exporter, putative						-	455451	458000
YP_005832419	KN400_0430	GSU0457	GSU0457	GSU0457	outer membrane lipoprotein LolB, putative						-	458001	458690
YP_005832420	KN400_0431	GSU3483	GSU3483	GSU3483	outer membrane lipoprotein carrier/sorting protein LolA						-	458704	459327
YP_005832421	KN400_0432	GSU0458	GSU0458	GSU0458	(3R)-hydroxyacyl-(acyl carrier protein) dehydratase					fabZ-1	-	459327	459716
YP_005832422	KN400_0433	GSU0459	GSU0459	GSU0459	3-oxoacyl-(acyl carrier protein) synthase-related protein						-	459709	460734
YP_005832423	KN400_0434	GSU0460	GSU0460	GSU0460	3-oxoacyl-(acyl carrier protein) synthase II					fabF-1	-	460746	461951
YP_005832424	KN400_0435	GSU0461	GSU0461	GSU0461	3-oxoacyl-(acyl carrier protein) reductase					fabG-1	-	462086	462826
YP_005832425	KN400_0436	GSU0462	GSU0462	GSU0462	peptidase, M48 family						-	462875	463948
YP_005832426	KN400_0437	GSU0463	GSU0463	GSU0463	membrane protein of unknown function DUF898	3	1	0.805802			-	463945	465186
YP_005832427	KN400_0438	GSU0464	GSU0464	GSU0464	S4 domain protein						-	465200	465397
YP_005832428	KN400_0439	GSU0465	GSU0465	GSU0465	translation elongation factor P					efp-1	+	465495	466058
YP_005832429	KN400_0440	none	none	GSU0064	integrase, bacteriophage P4-type						+	466412	467656
YP_005832430	KN400_0441	none	none	none	hypothetical protein						+	468488	468742
YP_005832431	KN400_0442	none	none	none	phage regulatory protein, AlpA family						+	468808	469119
YP_005832432	KN400_0443	none	none	none	phage replisome organizer						+	469112	470083
YP_005832433	KN400_0444	none	none	none	conserved hypothetical protein						+	470350	470652
YP_005832434	KN400_0445	none	none	GSU2116	conserved hypothetical protein, frameshifted						+	470662	471559
YP_005832435	KN400_0447	none	none	none	hypothetical protein						+	471766	472263
YP_005832436	KN400_0448	none	none	none	ATPase, AAA_4 family						-	472744	474231
YP_005832437	KN400_0449	none	none	none	type I restriction endonuclease, HsdR family						-	474319	477453
YP_005832438	KN400_0450	none	none	none	7-cyano-7-deazaguanine synthase-related protein						-	478024	478608
YP_005832439	KN400_0451	none	none	none	type I restriction-modification system DNA adenine N6-methyltransferase						-	480833	482983
YP_005832440	KN400_0452	GSU0466	GSU0466	GSU0466	cytochrome c, 2 heme-binding sites					macA	-	483560	484600
YP_005832441	KN400_0453	GSU0467	GSU0467	GSU0467	conserved hypothetical protein	1	1	1.16279			-	484695	485555
YP_005832442	KN400_0454	GSU0468	GSU0468	GSU0468	conserved hypothetical protein						-	485603	486115
YP_005832443	KN400_0455	GSU0469	GSU0469	GSU0469	hypothetical protein						-	486144	486497
YP_005832444	KN400_0456	GSU0470	GSU0470	GSU0470	sigma-54-dependent transcriptional response regulator (REC, sigma54 interaction, HTH8)	1					-	486679	488040
YP_005832445	KN400_0457	GSU0471	GSU0471	GSU0471	sensor histidine kinase (HisKA, HATPase_c)						-	488057	489292
YP_005832446	KN400_0458	GSU0472	GSU0472	GSU0472	SRPBCC domain protein						+	489455	489925
YP_005832447	KN400_0459	GSU0473	GSU0473	GSU0473	helix-turn-helix transcriptional regulator, putative						+	490059	491063
YP_005832448	KN400_0460	GSU0474	GSU0474	GSU0474	sensor diguanylate cyclase/phosphodiesterase (PAS, PAS, GGDEF, EAL)	1	1	0.420521			+	491196	493574
YP_005832449	KN400_0461	GSU0475	GSU0475	GSU0475	sensor histidine kinase (PAS, HisKA, HATPase_c)						-	493564	495432
YP_005832450	KN400_0463	GSU0476	GSU0476	GSU0476	protein of unknown function DUF185						+	495764	496924
YP_005832451	KN400_0464	GSU0477	GSU0477	GSU0477	HAD superfamily hydrolase						+	496995	497633
YP_005832452	KN400_0465	GSU0478	GSU0478	GSU0478	ferritin-like domain protein						+	497630	498088
YP_005832453	KN400_0466	GSU0479	GSU0479	GSU0479	aspartate ammonia-lyase	2	1	0.68918		aspA	+	498120	499571
YP_005832454	KN400_0467	GSU0480	GSU0480	GSU0480	thioredoxin/NifU-like domain protein						+	499555	499779
YP_005832455	KN400_0468	GSU0481	GSU0481	GSU0481	conserved hypothetical protein						+	499816	500016
YP_005832456	KN400_0469	GSU0482	GSU0482	GSU0482	cardiolipin synthase, putative					cls-1	+	500151	501341
YP_005832457	KN400_0470	GSU0483	GSU0483	GSU0483	7-cyano-7-deazaguanine synthase	4	2	2.80505		queC	+	501432	502145
YP_005832458	KN400_0471	GSU0484	GSU0484	GSU0484	GTP cyclohydrolase I	1				folE	+	502211	502987
YP_005832459	KN400_0472	GSU0485	GSU0485	GSU0485	protein of unknown function DUF2064						+	503101	503838
YP_005832460	KN400_0473	GSU0486	GSU0486	GSU0486	threonine and serine dehydratase and deaminase, catabolic					tdcB	-	503789	504997
YP_005832461	KN400_0474	GSU0487	GSU0487	GSU0487	cobalt/zinc/iron/cadmium/nickel efflux protein					dmeF	-	505019	506014
YP_005832462	KN400_0475	GSU0488	GSU0488	GSU0488	thioredoxin reductase					trxB	+	506172	507122
YP_005832463	KN400_0476	GSU0489	GSU0489	GSU0489	competence ATPase ComM					comM	+	507128	508657
YP_005832464	KN400_0477	GSU0490	GSU0490	GSU0490	succinyl:acetate coenzyme A transferase					ato-1	+	508909	510504
YP_005832465	KN400_0478	GSU0491	GSU0491	GSU0491	ATP-dependent RNA helicase RhlE					rhlE-1	-	510608	511960
YP_005832466	KN400_0480	GSU0492	GSU0492	GSU0492	site-specific recombinase XerC					xerC	-	512388	513272
YP_005832467	KN400_0481	GSU0493	GSU0493	GSU0493	FAD-dependent pyridine nucleotide-disulfide oxidoreductase family protein						+	513463	514722
YP_005832468	KN400_0482	GSU0494	GSU0494	GSU0494	DUF362 iron-sulfur cluster-binding domain protein	3	1	0.884956			+	514710	515840
YP_005832469	KN400_0483	GSU0496	GSU0496	GSU0496	efflux pump, RND family, membrane fusion protein						+	516140	517348
YP_005832470	KN400_0484	GSU3484	GSU3484	GSU3484	ABC transporter, ATP-binding protein	2					+	517349	518056
YP_005832471	KN400_0485	GSU3485	GSU3485	GSU3485	ABC transporter, membrane protein						+	518053	519279
YP_005832472	KN400_0486	GSU0498	GSU0498	GSU0498	conserved hypothetical protein	1	1	5.88235			+	519310	519480
YP_005832473	KN400_0487	GSU0499	GSU0499	GSU0499	zinc metalloendopeptidase, M23 family						-	519488	520093
YP_005832474	KN400_0489	GSU0500	GSU0500	GSU0500	translation-regulating membrane GTPase TypA					typA	+	520449	522245
YP_005832475	KN400_0490	GSU0501	GSU0501	GSU0501	outer membrane protein assembly lipoprotein YfiO, putative	1	1	1.3089		yfiO	+	522361	523125
YP_005832476	KN400_0491	GSU0502	GSU0502	GSU0502	lipoprotein, putative						+	523127	523498
YP_005832477	KN400_0492	GSU0503	GSU0503	GSU0503	chromosome condensation membrane protein CrcB, putative					crcB	+	523530	523904
YP_005832478	KN400_0493	GSU0504	GSU0504	GSU0504	protein of unknown function DUF190						+	523914	524273
YP_005832479	KN400_0494	GSU0505	GSU0505	GSU0505	rhodanese homology domain superfamily protein						+	524270	524779
YP_005832480	KN400_0495	GSU0506	GSU0506	GSU0506	conserved hypothetical protein	1	1	2.40385			+	524779	525195
YP_005832481	KN400_0496	GSU0507	GSU0507	GSU0507	acyl-phosphate--glycerol-3-phosphate acyltransferase					plsY	+	525269	525853
YP_005832482	KN400_0497	GSU0508	GSU0508	GSU0508	protein of unknown function YceG					yceG	+	525850	526872
YP_005832483	KN400_0498	GSU0509	GSU0509	GSU0509	NADPH oxidoreductase, alpha subunit	1				sfrA	-	526930	529464
YP_005832484	KN400_0499	GSU0510	GSU0510	GSU0510	NADPH oxidoreductase, beta subunit					sfrB	-	529588	531606
YP_005832485	KN400_0500	GSU0511	GSU0511	GSU0511	leucyl aminopeptidase-related protein						+	531876	533000
YP_005832486	KN400_0501	GSU0512	GSU0512	GSU0512	protein of unknown function DUF342						+	533090	534730
YP_005832487	KN400_0502	GSU0513	GSU0513	GSU0513	dephospho-coenzyme A kinase						+	534833	535426
YP_005832488	KN400_0503	GSU0514	GSU0514	GSU0514	helix-turn-helix transcriptional regulator, IclR family						-	535458	536240
YP_005832489	KN400_0504	GSU0515	GSU0515	GSU0515	universal stress protein Usp	1	1	2.1978		usp-1	+	536554	537009
YP_005832490	KN400_0505	GSU0516	GSU0516	GSU0516	TIM alpha/beta-barrel protein						-	537142	537933
YP_005832491	KN400_0506	GSU0517	GSU0517	GSU0517	nucleotidyltransferase DUF294, putative						-	537939	539153
YP_005832492	KN400_0507	GSU0518	GSU0518	GSU0518	sodium/solute symporter family protein	1				aplD	-	539175	540698
YP_005832493	KN400_0508	GSU0519	GSU0519	GSU0519	conserved hypothetical protein						-	540691	541017
YP_005832494	KN400_0509	GSU0520	GSU0520	GSU0520	tRNA pseudouridine 13 synthase					truD	-	541094	542320
YP_005832495	KN400_0510	GSU0521	GSU0521	GSU0521	tRNA (N7-methyl-G46)-methyltransferase					trmB	-	542324	542953
YP_005832496	KN400_0511	GSU0522	GSU0522	GSU0522	ATP-dependent RNA helicase RhlB					rhlB	+	543093	544424
YP_005832497	KN400_0512	GSU0523	GSU0523	GSU0523	pyridoxal-5'-phosphate-dependent chorismate-binding enzyme, putative						-	544493	546283
YP_005832498	KN400_0513	GSU0524	GSU0524	GSU0524	protein of unknown function DUF2400						-	546280	547137
YP_005832499	KN400_0514	GSU0525	GSU0525	GSU0525	D-aminoacyl-tRNA deacylase					dtd	-	547280	547738
YP_005832500	KN400_0515	GSU0526	GSU0526	GSU0526	O-acetyl-ADP-ribose deacetylase					ymdB	-	547735	548256
YP_005832501	KN400_0516	GSU0527	GSU0527	GSU0527	TrkA domain protein						-	548401	550095
YP_005832502	KN400_0517	GSU0528	GSU0528	GSU0528	ferredoxin and NADH nitroreductase domain protein	1	1	1.21359			-	550117	550941
YP_005832503	KN400_0518	GSU0529	GSU0529	GSU0529	endodeoxyribonuclease IV				1	nfo	-	550929	551819
YP_005832504	KN400_0519	GSU0530	GSU0530	GSU0530	histidine triad (HIT) family hydrolase	10	4	9.54654			-	551824	552243
YP_005832505	KN400_0520	GSU0531	GSU0531	GSU0531	diaminopimelate epimerase	1				dapF	-	552350	553198
YP_005832506	KN400_0521	GSU3486	GSU3486	GSU3486	conserved hypothetical protein						+	553355	553564
YP_005832507	KN400_0522	GSU0533	GSU0533	GSU0533	cytochrome c, 3 heme-binding sites						+	553655	554059
YP_005832508	KN400_0523	GSU0534	GSU0534	GSU0534	helix-turn-helix iron-sulfur cluster-binding transcriptional regulator IscR					iscR-1	+	554209	554673
YP_005832509	KN400_0524	GSU0535	GSU0535	GSU0535	cysteine synthase A					cysK	+	554694	555617
YP_005832510	KN400_0525	GSU0536	GSU0536	GSU0536	adenosine nucleotide alpha-hydrolase superfamily protein	1	1	1.23609			+	555681	556490
YP_005832511	KN400_0526	GSU0537	GSU0537	GSU0537	sensor diguanylate cyclase/phosphodiesterase (PAS, GGDEF, EAL)						+	556567	558786
YP_005832512	KN400_0527	GSU0538	GSU0538	GSU0538	ATP-independent chaperone, alpha-crystallin/Hsp20 family					hspA-1	-	558767	559210
YP_005832513	KN400_0528	GSU0539	GSU0539	GSU0539	conserved hypothetical protein						-	559357	559533
YP_005832514	KN400_0529	GSU0540	GSU0540	GSU0540	conserved hypothetical protein						+	559789	559968
YP_005832515	KN400_0530	GSU0541	GSU0541	GSU0541	DNA polymerase I					polA	+	559969	562644
YP_005832516	KN400_0531	GSU0542	GSU0542	GSU0542	diguanylate cyclase (GGDEF)						+	562834	563859
YP_005832517	KN400_0532	GSU0543	GSU0543	GSU0543	outer membrane lipoprotein, Slp family						-	563884	564381
YP_005832518	KN400_0533	GSU0544	GSU0544	GSU0544	SAM-dependent methyltransferase, putative						-	564398	565027
YP_005832519	KN400_0535	GSU0545	GSU0545	GSU0545	membrane protein, putative	2					+	565176	566102
YP_005832520	KN400_0536	GSU0546	GSU0546	GSU0546	peptidyl-tRNA hydrolase-related protein	2					+	566105	566485
YP_005832521	KN400_0537	GSU0547	GSU0547	GSU0547	DNA mismatch repair ATPase MutS-2	9	2	0.841043		mutS-2	+	566482	568860
YP_005832522	KN400_0538	GSU0548	GSU0548	GSU0548	radical SAM domain iron-sulfur cluster-binding oxidoreductase with cobalamin-binding-like domain	22	9	5.94452			-	568882	570396
YP_005832523	KN400_0539	GSU0549	GSU0549	GSU0549	SAM-dependent methyltransferase, putative	30	7	10.2941			+	570518	571198
YP_005832524	KN400_0540	GSU0555	none	none	protein of unknown function of ISGsu7						+	571356	571718
YP_005832525	KN400_0541	GSU0556	none	none	transposase of ISGsu7						+	571715	572605
YP_005832526	KN400_0542	none	none	none	hypothetical protein						-	572828	572965
YP_005832527	KN400_3418	none	none	none	conserved hypothetical protein						+	573194	573979
YP_005832528	KN400_0543	none	none	none	SAM-dependent methyltransferase, FkbM family						+	574100	575506
YP_005832529	KN400_0544	GSU0566	GSU0566	GSU0566	NrdH-like redox domain protein, YruB family	10	1	2.03666			+	575657	576148
YP_005832530	KN400_0545	GSU0567	GSU0567	GSU0567	3-methyladenine-DNA glycosylase I	28	11	19.1304		tag	+	576191	576766
YP_005832531	KN400_0546	GSU0568	GSU0568	GSU0568	conserved hypothetical protein	16	3	7.4813			+	576763	577164
YP_005832532	KN400_0547	GSU0569	GSU0569	GSU0569	nicotinamidase-related cysteine hydrolase	29	12	21.8978			+	577204	577752
YP_005832533	KN400_0548	GSU0570	GSU0570	GSU0570	SAM-dependent methyltransferase, putative						+	577793	578398
YP_005832534	KN400_0549	GSU0571	GSU0571	GSU0571	dihydrofolate reductase	1	1	2.07469		folA	+	578413	578895
YP_005832535	KN400_0550	GSU0572	GSU0572	GSU0572	hydrolase, putative, cyclic phosphodiesterase-like domain-containing	14	5	4.3554			+	578892	580040
YP_005832536	KN400_0551	GSU0573	GSU0573	GSU0573	alcohol dehydrogenase, zinc-containing	3	2	2.01613			+	580042	581034
YP_005832537	KN400_0552	GSU0574	GSU0574	GSU0574	membrane protein, putative	2	2	2.15983			+	581377	582303
YP_005832538	KN400_0553	GSU0575	GSU0575	GSU0575	carbon starvation protein CstA					cstA	+	582428	584356
YP_005832539	KN400_0554	GSU0576	GSU0576	GSU0576	TPR domain protein						+	584626	585069
YP_005832540	KN400_0555	GSU0577	GSU0577	GSU0577	DNA repair protein RecO					recO	+	585136	585867
YP_005832541	KN400_0556	GSU0578	GSU0578	GSU0578	glycyl-tRNA synthetase, alpha subunit					glyQ	+	586145	587023
YP_005832542	KN400_0557	GSU0579	GSU0579	GSU0579	glycyl-tRNA synthetase, beta subunit					glyS	+	587025	589088
YP_005832543	KN400_0558	GSU0580	GSU0580	GSU0580	pyruvate phosphate dikinase	7	1	0.375094		ppdK	+	589209	591875
YP_005832544	KN400_0559	GSU0581	GSU0581	GSU0581	cold shock DNA/RNA-binding protein						+	592033	592233
YP_005832545	KN400_0560	GSU0582	GSU0582	GSU0582	methyl-accepting chemotaxis sensory transducer, class 40H, putative dimer with helix-swapped heme-binding site-containing PAS domain	1				mcp40(+24)H-1	+	592434	594524
YP_005832546	KN400_0561	GSU0583	GSU0583	GSU0583	methyl-accepting chemotaxis sensory transducer, class 40+24H					mcp40(+24)H-3	-	594537	596237
YP_005832547	KN400_0562	GSU0584	GSU0584	GSU0584	conserved hypothetical protein						-	596348	597622
YP_005832548	KN400_0563	GSU0585	GSU0585	GSU0585	fumarylacetoacetate hydrolase family protein					ycgM	-	598000	598656
YP_005832549	KN400_0564	GSU0586	GSU0586	GSU0586	radical SAM domain iron-sulfur cluster-binding oxidoreductase, TIGR01212 family					yhcC-2	-	598684	599643
YP_005832550	KN400_0565	GSU0587	GSU0587	GSU0587	carboxythiazole phosphate tautomerase					tenI	-	599647	600288
YP_005832551	KN400_0566	GSU0588	GSU0588	GSU0588	carboxythiazole phosphate tautomer synthase					thiG	-	600281	601063
YP_005832552	KN400_0567	GSU0589	GSU0589	GSU0589	thiamin biosynthesis sulfur carrier protein					thiS	-	601135	601332
YP_005832553	KN400_0568	GSU0590	GSU0590	GSU0590	conserved hypothetical protein						-	601663	602193
YP_005832554	KN400_0569	GSU0591	GSU0591	GSU0591	cytochrome c, HAMP domain-containing, 2 heme-binding sites						-	602229	603080
YP_005832555	KN400_0570	GSU0592	GSU0592	GSU0592	lipoprotein cytochrome c, 12 heme-binding sites					omcQ	-	603197	604186
YP_005832556	KN400_0571	GSU0593	GSU0593	GSU0593	cytochrome b, putative						-	604374	605030
YP_005832557	KN400_0572	GSU0594	GSU0594	GSU0594	cytochrome c, 7 heme-binding sites						-	605034	606083
YP_005832558	KN400_0573	GSU3489	GSU3489	GSU3489	conserved hypothetical protein						-	606174	606407
YP_005832559	KN400_0574	GSU0596	GSU0596	GSU0596	response receiver (REC)						-	606481	606873
YP_005832560	KN400_0575	GSU0597	GSU0597	GSU0597	conserved hypothetical protein						-	606924	607166
YP_005832561	KN400_0577	GSU0598	GSU0598	GSU0598	sigma-54-dependent transcriptional response regulator (REC, sigma54 interaction, HTH8)						+	607684	609096
YP_005832562	KN400_0578	GSU0599	GSU0599	GSU0599	sensor histidine kinase (HAMP, HisKA, HATPase_c), 2 heme-binding sites						-	609193	610803
YP_005832563	KN400_0579	GSU0601	GSU0601	GSU0601	glycoside hydrolase, putative						+	611001	614546
YP_005832564	KN400_0580	GSU0602	GSU0602	GSU0602	protein of unknown function DUF980						+	614583	615347
YP_005832565	KN400_0581	GSU0603	GSU0603	GSU0603	conserved hypothetical protein						-	615317	616273
YP_005832566	KN400_0582	GSU0604	GSU0604	GSU0604	4-amino-5-hydroxymethyl-2-methylpyrimidine synthetase					thiC-1	-	616759	618069
YP_005832567	KN400_0583	GSU0605	GSU0605	GSU0605	4-amino-5-hydroxymethyl-2-methylpyrimidine-phosphate kinase and thiamin monophosphate synthase	1				thiE, thiD	-	618119	619591
YP_005832568	KN400_0585	GSU0606	GSU0606	GSU0606	alanine racemase					alr	+	619882	621030
YP_005832569	KN400_0586	GSU0607	GSU0607	GSU0607	selenide, water dikinase, selenocysteine-containing					selD	+	621047	622084
YP_005832570	KN400_0587	GSU0608	GSU0608	GSU0608	conserved hypothetical protein	11	6	4.6875			+	622071	623351
YP_005832571	KN400_0588	GSU0609	GSU0609	GSU0609	phosphoribosylaminoimidazolecarboxamide formyltransferase and IMP cyclohydrolase	57	9	5.7508		purH	+	623404	624969
YP_005832572	KN400_0589	GSU0610	GSU0610	GSU0610	phosphoribosylamine--glycine ligase	36	7	5.50747		purD	+	624998	626269
YP_005832573	KN400_0590	GSU0611	GSU0611	GSU0611	phosphoribosylaminoimidazole carboxylase	6	3	5.89391		purE-1	+	626284	626793
YP_005832574	KN400_0591	GSU0612	GSU0612	GSU0612	cytochrome c, 3 heme-binding sites	2				ppcA	+	626926	627201
YP_005832575	KN400_0592	GSU0613	GSU0613	GSU0613	ResB-like family cytochrome c biogenesis protein	27	4	2.93255			+	627400	628764
YP_005832576	KN400_0593	GSU0614	GSU0614	GSU0614	ResC/HemX-like cytochrome c biogenesis membrane protein	47	3	3.52526			+	628786	629637
YP_005832577	KN400_0594	GSU0615	GSU0615	GSU0615	cytochrome c, 11 heme-binding sites	16	8	7.35294			+	629751	630764
YP_005832578	KN400_0595	GSU0616	GSU0616	GSU0616	cytochrome c, 8 heme-binding sites	20	5	5.04032			+	630779	631771
YP_005832579	KN400_0596	GSU0617	GSU0617	GSU0617	NHL repeat domain lipoprotein	31	7	6.45161			+	631827	632912
YP_005832580	KN400_0597	GSU0618	GSU0618	GSU0618	cytochrome c, 4 heme-binding sites	44	18	25.788		omcE	+	633489	634187
YP_005832581	KN400_0598	GSU0619	GSU0619	GSU0619	conserved hypothetical protein						+	634340	636607
YP_005832582	KN400_0599	GSU0621	GSU0621	GSU0621	conserved hypothetical protein						+	636682	637683
YP_005832583	KN400_0600	GSU0622	GSU0622	GSU0622	membrane protein, putative	1	1	0.667111			+	637680	639179
YP_005832584	KN400_0601	GSU0623	GSU0623	GSU0623	undecaprenyl-phosphate glycosyltransferase, DPM1-like family						+	639188	640138
YP_005832585	KN400_0602	GSU0624	GSU0624	GSU0624	glycosyltransferase, YqgM-like family						+	640163	641314
YP_005832586	KN400_0603	GSU0625	GSU0625	GSU0625	helix-turn-helix transcriptional regulator, putative						+	641355	641993
YP_005832587	KN400_0604	GSU0626	GSU0626	GSU0626	GDP-mannose 4,6-dehydratase and GDP-6-deoxy-D-lyxo-4-hexulose reductase					gmd	+	641990	643039
YP_005832588	KN400_0605	GSU0627	GSU0627	GSU0627	GDP-L-fucose synthase					fcl	+	643032	643976
YP_005832589	KN400_0606	GSU0628	GSU0628	GSU0628	SAM-dependent methyltransferase, putative						+	643973	644818
YP_005832590	KN400_0607	GSU0629	GSU0629	GSU0629	lipopolysaccharide/O-antigen transporter, putative						+	644818	646218
YP_005832591	KN400_0608	GSU0630	GSU0630	GSU0630	SAM-dependent methyltransferase, type 11						+	646218	646940
YP_005832592	KN400_0609	GSU0631	GSU0631	GSU0631	glycosyltransferase						+	646952	647917
YP_005832593	KN400_0610	GSU0632	GSU0632	GSU0632	SAM-dependent methyltransferase						+	647943	648746
YP_005832594	KN400_0611	GSU0633	GSU0633	GSU0633	dTDP-L-rhamnose--6-(N-acetylglucosamine-1-phospho)-4-N-acetylglucosaminyl-N-acetylmuramyl(pentapeptide)-diphospho-undecaprenol 3''-alpha-L-rhamnosyltransferase, putative						+	648743	649606
YP_005832595	KN400_0612	GSU0634	GSU0634	GSU0634	glycosyltransferase						+	649611	650807
YP_005832596	KN400_0613	GSU0636	GSU0636	GSU0636	membrane protein, putative						+	650804	653239
YP_005832597	KN400_0614	GSU0637	GSU0637	GSU0637	SAM-dependent methyltransferase						+	653242	654018
YP_005832598	KN400_0615	GSU0638	GSU0638	GSU0638	protein of unknown function DUF721						-	653997	654476
YP_005832599	KN400_0616	GSU0639	GSU0639	GSU0639	conserved hypothetical protein						-	654469	654726
YP_005832600	KN400_0617	GSU0640	GSU0640	GSU0640	protein of unknown function DUF3343						+	654807	655061
YP_005832601	KN400_0618	GSU0642	GSU0642	GSU0642	signal recognition particle protein	2	1	0.736377		ffh	+	655264	656622
YP_005832602	KN400_0619	GSU0643	GSU0643	GSU0643	ribosomal protein S16				1	rpsP	+	656705	656971
YP_005832603	KN400_0620	GSU0644	GSU0644	GSU0644	RNA-binding KH domain protein, putative	1					+	657024	657254
YP_005832604	KN400_0621	GSU0645	GSU0645	GSU0645	16S rRNA processing protein RimM				2	rimM	+	657275	657793
YP_005832605	KN400_0622	GSU0646	GSU0646	GSU0646	tRNA (N1-methyl-G37)-methyltransferase	1	1	1.35685		trmD	+	657790	658527
YP_005832606	KN400_0623	GSU0647	GSU0647	GSU0647	protein of unknown function DUF2168	1					+	658524	659108
YP_005832607	KN400_0624	GSU0648	GSU0648	GSU0648	ribosomal protein L19					rplS	+	659183	659539
YP_005832608	KN400_0625	GSU0649	GSU0649	GSU0649	ribonuclease HII	4	1	1.5748		rnhB	+	659594	660229
YP_005832609	KN400_0626	GSU0650	GSU0650	GSU0650	protein of unknown function UPF0102						+	660238	660624
YP_005832610	KN400_0627	GSU0651	GSU0651	GSU0651	nitrilase/amidohydrolase superfamily protein, class 8						+	660693	661544
YP_005832611	KN400_0628	GSU0652	GSU0652	GSU0652	NAD+ synthetase	1				nadE	+	661544	662365
YP_005832612	KN400_0629	GSU0653	GSU0653	GSU0653	16S rRNA (2'-O-methyl-C1402)-methyltransferase					rsmI	+	662396	663256
YP_005832613	KN400_0630	GSU0654	GSU0654	GSU0654	thiamin biosynthesis thiocarboxylate synthase					thiF-1	-	668770	669516
YP_005832614	KN400_0631	GSU0655	GSU0655	GSU0655	RNA polymerase sigma-32 factor RpoH					rpoH	-	669588	670442
YP_005832615	KN400_0632	GSU0656	GSU0656	GSU0656	branched-chain amino acid aminotransferase					ilvE	+	670729	671802
YP_005832616	KN400_0633	GSU0657	GSU0657	GSU0657	conserved hypothetical protein						+	671907	672071
YP_005832617	KN400_0634	GSU0658	GSU0658	GSU0658	ATP-dependent chaperone ClpB					clpB	+	672178	674775
YP_005832618	KN400_0635	GSU0659	GSU0659	GSU0659	polysaccharide deacetylase domain protein						+	674893	675720
YP_005832619	KN400_0636	GSU0660	GSU0660	GSU0660	4-diphosphocytidyl-2-C-methyl-D-erythritol kinase					ispE	+	675796	676635
YP_005832620	KN400_0637	GSU0661	GSU0661	GSU0661	ribose-5-phosphate 1-pyrophosphokinase					prsA	+	676831	677775
YP_005832621	KN400_0638	GSU0662	GSU0662	GSU0662	ribosomal protein L25					rplY	+	677816	678400
YP_005832622	KN400_0639	GSU0663	GSU0663	GSU0663	peptidyl-tRNA hydrolase					pth	+	678434	679015
YP_005832623	KN400_0640	GSU0664	GSU0664	GSU0664	GTP-dependent translational factor YchF, putative	2	1	0.914077		ychF	+	679057	680151
YP_005832624	KN400_0641	GSU0665	GSU0665	GSU0665	ribosomal protein S6					rpsF	+	680297	680650
YP_005832625	KN400_0642	GSU0666	GSU0666	GSU0666	ribosomal protein S18	2				rpsR	+	680671	680982
YP_005832626	KN400_0643	GSU0667	GSU0667	GSU0667	membrane protein DUF2232, putative						+	680995	681939
YP_005832627	KN400_0644	GSU0668	GSU0668	GSU0668	ribosomal protein L9					rplI	+	681960	682406
YP_005832628	KN400_0645	GSU0670	GSU0670	GSU0670	lipoprotein cytochrome c, 12 heme-binding sites					omcX	-	682631	683485
YP_005832629	KN400_0646	GSU0671	GSU0671	GSU0671	RNA pseudouridine synthase, RluA family						-	683749	684639
YP_005832630	KN400_0647	GSU0672	GSU0672	GSU0672	conserved hypothetical protein						-	684725	685435
YP_005832631	KN400_0648	GSU0673	GSU0673	GSU0673	protein of unknown function DUF3108	1	1	1.3459			+	685646	686389
YP_005832632	KN400_0649	GSU0674	GSU0674	GSU0674	iron-sulfur-oxygen hybrid cluster protein (prismane)					hcp	-	686457	688109
YP_005832633	KN400_3419	GSU0675	GSU0675	GSU0675	hypothetical protein						+	688323	688664
YP_005832634	KN400_0650	GSU0676	GSU0676	GSU0676	lipoprotein, putative	1					+	688811	689194
YP_005832635	KN400_0651	GSU0677	GSU0677	GSU0677	ABC transporter, membrane protein	1	1	0.859845			+	689195	690358
YP_005832636	KN400_0652	GSU0678	GSU0678	GSU0678	ABC transporter, ATP-binding protein						+	690351	691028
YP_005832637	KN400_0653	GSU0679	GSU0679	GSU0679	SAM-dependent methyltransferase	9	2	3.38983			+	691184	691774
YP_005832638	KN400_0654	GSU0680	GSU0680	GSU0680	DUF748 repeat protein	1					+	691865	695428
YP_005832639	KN400_0655	GSU0681	GSU0681	GSU0681	sensor histidine kinase (HATPase_c)	11	5	4.6729			+	695770	696840
YP_005832640	KN400_0656	GSU0682	GSU0682	GSU0682	helix-turn-helix transcriptional response regulator, LuxR family (REC, HTH_LuxR)	25	7	10.8192			+	696840	697487
YP_005832641	KN400_0657	GSU0683	GSU0683	GSU0683	methyl-accepting chemotaxis sensory transducer, class 34H				1	mcp34H-6	+	697785	699380
	KN400_0658	GSU0684	none	none	scaffold protein CheW associated with MCPs of class 34H, frameshifted	21	6	12.1212	2	cheW34H-4	+	699412	699878
YP_005832642	KN400_0659	GSU0685	GSU0685	GSU0685	diploptene adenosyltransferase and reductase	19	2	2.00401		hpnH	-	700020	701018
YP_005832643	KN400_0660	GSU0686	GSU0686	GSU0686	1-deoxy-D-xylulose-5-phosphate synthase					dxs-1	-	701103	703016
YP_005832644	KN400_0661	GSU0687	GSU0687	GSU0687	NAD-dependent nucleoside diphosphate-sugar epimerase/dehydratase					hpnA	-	703068	704054
YP_005832645	KN400_0662	GSU0688	GSU0688	GSU0688	squalene cyclase	1				shc-1	-	704128	706167
YP_005832646	KN400_0663	GSU0689	GSU0689	GSU0689	efflux pump, RND superfamily, putative					hpnN	+	706396	709095
YP_005832647	KN400_0664	GSU0690	GSU0690	GSU0690	rRNA methyltransferase, putative						+	709088	709657
YP_005832648	KN400_0665	GSU0691	GSU0691	GSU0691	translation initation factor-related protein YciH					yciH	-	709670	710035
YP_005832649	KN400_0666	GSU3492	GSU3492	GSU3492	conserved hypothetical protein						-	710032	710265
YP_005832650	KN400_0667	GSU0692	GSU0692	GSU0692	carbohydrate kinase, PfkB family						-	710300	711214
YP_005832651	KN400_0668	GSU0693	GSU0693	GSU0693	sensor histidine kinase (PAS, PAS, PAS, HisKA, HATPase_c)	1					+	711359	713167
YP_005832652	KN400_0669	GSU0694	GSU0694	GSU0694	HAD superfamily hydrolase	2					-	713154	713798
YP_005832653	KN400_0670	GSU0695	GSU0695	GSU0695	conserved hypothetical protein	4	2	2.78164			-	713795	714514
YP_005832654	KN400_0672	GSU0696	GSU0696	GSU0696	oxidoreductase, short-chain dehydrogenase/reductase family	1	1	1.31926			+	714645	715403
YP_005832655	KN400_0673	GSU0697	GSU0697	GSU0697	glycosyltransferase HpnI					hpnI	-	715407	716549
YP_005832656	KN400_0674	GSU0698	GSU0698	GSU0698	conserved hypothetical protein	19	8	3.69004			+	716751	718919
YP_005832657	KN400_0675	GSU0699	GSU0699	GSU0699	cyclic diguanylate phosphodiesterase (HD-GYP)	30	8	7.17489			+	718916	720031
YP_005832658	KN400_0676	GSU0700	GSU0700	GSU0700	response receiver sensor phosphatase (REC, PAS, PAS, PP2C)	52	19	9.93204			-	720028	721941
YP_005832659	KN400_0677	GSU0701	GSU0701	GSU0701	cytochrome c, 6 heme-binding sites	28	5	3.89712		omcJ	+	722136	723419
YP_005832660	KN400_0679	GSU0702	GSU0702	GSU0702	lipoprotein cytochrome c, 35 heme-binding sites	163	57	9.91304			+	723883	729633
YP_005832661	KN400_0680	GSU0703	GSU0703	GSU0703	lipoprotein, putative	14	5	9.54198			+	729723	730247
YP_005832662	KN400_0681	GSU0704	GSU0704	GSU0704	ResB-like family cytochrome c biogenesis protein	36	17	12.8012			+	730250	731578
YP_005832663	KN400_0682	GSU0705	GSU0705	GSU0705	ResC/HemX-like cytochrome c biogenesis membrane protein	33	8	9.63855			+	731571	732401
YP_005832664	KN400_0683	GSU0706	GSU0706	GSU0706	membrane protein, major facilitator superfamily	35	9	6.99844			-	732466	733752
YP_005832665	KN400_0684	GSU0707	GSU0707	GSU0707	quaternary ammonium compound resistance transporter SugE	7				sugE	-	733761	734081
YP_005832666	KN400_0685	GSU0708	GSU0708	GSU0708	small multidrug resistance family transporter EmrE	21	3	9.03614		emrE	-	734157	734489
YP_005832667	KN400_0686	GSU0709	GSU0709	GSU0709	conserved hypothetical protein	178	87	27.3671	2		-	734729	737908
YP_005832668	KN400_0687	GSU0710	GSU0710	GSU0710	conserved hypothetical protein	5	1	2.59067			-	737936	738322
YP_005832669	KN400_0688	GSU0711	GSU0711	GSU0711	endonuclease/exonuclease/phosphatase family protein	15	4	3.97219			-	738339	739346
YP_005832670	KN400_0689	GSU0712	GSU0712	GSU0712	hypothetical protein	7	3	5.96421			-	739420	739923
YP_005832671	KN400_0690	GSU0713	GSU0713	GSU0713	hypothetical protein						-	739939	741534
YP_005832672	KN400_0691	GSU0714	GSU0714	GSU0714	hypothetical protein	1					-	741602	743878
YP_005832673	KN400_0692	GSU0715	GSU0715	GSU0715	conserved hypothetical protein						-	743932	744741
YP_005832674	KN400_0693	GSU0716	GSU0716	GSU0716	peptidase, C14 family						-	744757	745590
YP_005832675	KN400_0695	GSU0717	GSU0717	GSU0717	conserved hypothetical protein						+	746057	746326
YP_005832676	KN400_0696	GSU0718	GSU0718	GSU0718	sensor histidine kinase response receiver (PAS, HisKA, HATPase_c, REC)						+	746402	748171
YP_005832677	KN400_0697	GSU0719	GSU0719	GSU0719	conserved hypothetical protein						-	748181	749293
YP_005832678	KN400_0698	GSU0720	GSU0720	GSU0720	desulfoferrodoxin, putative						-	749305	749787
YP_005832679	KN400_0699	GSU0721	GSU0721	GSU0721	RNA polymerase sigma-24 factor, putative					rpoE	+	749964	750509
YP_005832680	KN400_0700	GSU0722	GSU0722	GSU0722	conserved hypothetical protein						+	750506	750871
YP_005832681	KN400_0701	GSU0723	GSU0723	GSU0723	protein of unknown function DUF3106						+	750868	751425
YP_005832682	KN400_0702	GSU3493	GSU3493	GSU3493	hypothetical protein						+	751468	751587
YP_005832683	KN400_0703	GSU0724	GSU0724	GSU0724	conserved hypothetical protein						-	751797	752492
YP_005832684	KN400_0704	GSU0725	GSU0725	GSU0725	conserved hypothetical protein						+	752738	752971
YP_005832685	KN400_0705	GSU0726	GSU0726	GSU0726	protein glutamine deamidase and protein glutamate methylesterase CheD associated with MCPs of classes 40H and 40+24H					cheD40(+24)H	+	753029	753634
YP_005832686	KN400_0706	GSU0727	GSU0727	GSU0727	lipoprotein, putative						-	753644	754075
YP_005832687	KN400_0708	GSU0728	GSU0728	GSU0728	polyphosphate kinase					ppk-2	+	754300	755778
YP_005832688	KN400_0709	GSU0729	GSU0729	GSU0729	iron-sulfur cluster-binding oxidoreductase						-	755793	756467
YP_005832689	KN400_0710	GSU0731	GSU0731	GSU0731	UDP-3-O-(3-hydroxyacyl)-N-acetylglucosamine/UDP-3-N-(3-hydroxyacyl)-2-N-acetylglucosediamine deacetylase					lpxC	+	756635	757462
YP_005832690	KN400_0711	GSU0732	GSU0732	GSU0732	RNA polymerase-binding protein Rnk					rnk-1	-	757546	757974
YP_005832691	KN400_0712	GSU0733	GSU0733	GSU0733	cell shape-determining protein MreB					mreB-2	+	758172	759209
YP_005832692	KN400_0713	GSU0734	GSU0734	GSU0734	Ech-hydrogenase-related complex, NuoL-like integral membrane lipoprotein subunit	2	2	0.997009		ehrA-2	-	759218	761224
YP_005832693	KN400_0714	GSU0735	GSU0735	GSU0735	helix-turn-helix transcriptional regulator, MerR family, PTSIIA domain-containing						-	761229	761906
YP_005832694	KN400_0715	GSU0736	GSU0736	GSU0736	toxin, MazF family						-	762007	762345
YP_005832695	KN400_0716	GSU0737	GSU0737	GSU0737	antitoxin						-	762338	762574
YP_005832696	KN400_0717	GSU0739	GSU0739	GSU0739	Ech-hydrogenase-related complex, NuoL-like integral membrane subunit	2	1	0.503778		ehrA-1	+	762718	764703
YP_005832697	KN400_0718	GSU0740	GSU0740	GSU0740	Ech-hydrogenase-related complex, NuoH-like integral membrane subunit	7	3	3.30396		ehrB	+	764719	765627
YP_005832698	KN400_0719	GSU0741	GSU0741	GSU0741	Ech-hydrogenase-related complex, HyfE-like integral membrane subunit					ehrC	+	765631	766272
YP_005832699	KN400_0720	GSU0742	GSU0742	GSU0742	Ech-hydrogenase-related complex, HyfF-like integral membrane subunit	10	3	2.08914		ehrD	+	766277	767713
YP_005832700	KN400_0721	GSU0743	GSU0743	GSU0743	Ech-hydrogenase-related complex, large subunit	15	7	4.61437		ehrL	+	767710	769227
YP_005832701	KN400_0722	GSU0745	GSU0745	GSU0745	Ech-hydrogenase-related complex, small subunit	14	3	3.97351		ehrS	+	769469	770224
YP_005832702	KN400_0723	GSU0746	GSU0746	GSU0746	cytochrome p460, 1 heme-binding site						-	770293	770787
YP_005832703	KN400_0724	GSU0747	GSU0747	GSU0747	conserved hypothetical protein						-	770879	771139
YP_005832704	KN400_0725	GSU0748	GSU0748	GSU0748	hypothetical protein	1					-	771289	771627
YP_005832705	KN400_0726	GSU0750	GSU0750	GSU0750	methyl-accepting chemotaxis sensory transducer, class 40H	3				mcp40H-14	-	771941	773560
YP_005832706	KN400_0727	GSU0751	GSU0751	GSU0751	protein of unknown function DUF2284						+	773980	774519
YP_005832707	KN400_0728	GSU3494	GSU3494	GSU3494	hypothetical protein	2	1	3.24675			+	774538	774846
YP_005832708	KN400_0729	GSU0752	GSU0752	GSU0752	membrane protein, major facilitator superfamily	1					-	774895	776235
YP_005832709	KN400_0730	GSU0753	GSU0753	GSU0753	lipoprotein, putative	1					-	776509	777054
YP_005832710	KN400_0731	GSU0754	GSU0754	GSU0754	conserved hypothetical protein	11	5	0.760109			-	777089	783667
YP_005832711	KN400_0732	GSU0755	GSU0755	GSU0755	hypothetical protein						+	783871	784299
YP_005832712	KN400_0733	GSU0756	GSU0756	GSU0756	methyl-accepting chemotaxis sensory transducer, class 40H					mcp40H-15	+	784489	786138
YP_005832713	KN400_0734	GSU0757	GSU0757	GSU0757	lipoprotein, putative						-	786219	787061
YP_005832714	KN400_0735	GSU3495	GSU3495	GSU3495	conserved hypothetical protein						-	787078	787422
YP_005832715	KN400_0736	GSU0758	GSU0758	GSU0758	protein of unknown function DUF554	5					+	787644	788330
YP_005832716	KN400_0737	GSU0759	GSU0759	GSU0759	hypothetical protein	31	14	8.44391			-	788570	790228
YP_005832717	KN400_0738	GSU3496	GSU3496	none	lipoprotein, putative	6	4	29.1971			-	790248	790385
YP_005832718	KN400_0739	GSU0761	GSU0761	none	transposase of ISGsu7						-	790685	791575
YP_005832719	KN400_0740	GSU0762	GSU0762	none	protein of unknown function of ISGsu7						-	791572	791934
YP_005832720	KN400_0741	none	none	GSU3488	conserved hypothetical protein						-	792405	793742
YP_005832721	KN400_3420	none	none	none	DUF74 domain protein						-	793839	794495
YP_005832722	KN400_3421	none	none	none	conserved hypothetical protein						-	794744	795295
YP_005832723	KN400_3422	none	none	none	conserved hypothetical protein						-	795455	796522
YP_005832724	KN400_0744	GSU0766	GSU0766	GSU0766	methyl-accepting chemotaxis sensory transducer, class 40+24H	42	9	4.02325		mcp40(+24)H-14	-	796794	799031
YP_005832725	KN400_0745	GSU0767	GSU0767	GSU0767	outer membrane channel, putative	11	1	1.48368			+	799259	799933
YP_005832726	KN400_0746	GSU0768	GSU0768	GSU0768	AzlC family protein	3					+	800038	800742
YP_005832727	KN400_0747	GSU3505	GSU3505	GSU3505	AzlD family membrane protein	1					+	800742	801062
YP_005832728	KN400_0748	GSU0769	GSU0769	GSU0769	RarD protein, DMT superfamily transporter	3	1	1.09769		rarD	-	801076	801987
YP_005832729	KN400_0749	GSU3506	GSU3506	GSU3506	hypothetical protein						-	802035	802343
YP_005832730	KN400_0750	GSU0770	GSU0770	GSU0770	transcriptional regulator, TetR family	2	1	1.69492			+	802553	803143
YP_005832731	KN400_0751	GSU0771	GSU0771	GSU0771	NADPH:quinone oxidoreductase family protein	8	3	2.97915			+	803385	804392
YP_005832732	KN400_0752	GSU0772	GSU0772	GSU0772	flavodoxin, putative	3					+	804629	805210
YP_005832733	KN400_0753	GSU0773	GSU0773	GSU0773	membrane protein, major facilitator superfamily	3					+	805282	806481
YP_005832734	KN400_0754	GSU0774	GSU0774	GSU0774	iron-sulfur cluster-binding oxidoreductase	1					+	806526	807353
YP_005832735	KN400_0755	GSU0775	GSU0775	GSU0775	sensor histidine kinase (HAMP, HisKA, HATPase_c)	3					-	807408	809432
YP_005832736	KN400_0756	GSU0776	GSU0776	GSU0776	sigma-54-dependent transcriptional response regulator (REC, sigma54 interaction, HTH8)	1					-	809429	810826
YP_005832737	KN400_0757	GSU0777	GSU0777	GSU0777	formate dehydrogenase, major subunit, selenocysteine-containing	1				fdnG	+	811109	814141
YP_005832738	KN400_0758	GSU0778	GSU0778	GSU0778	formate dehydrogenase, iron-sulfur cluster-binding subunit					fdnH	+	814138	814971
YP_005832739	KN400_0759	GSU0779	GSU0779	GSU0779	formate dehydrogenase, b-type cytochrome subunit, putative	2				fdnI	+	814968	816173
YP_005832740	KN400_0760	GSU0780	GSU0780	GSU0780	formate dehydrogenase accessory protein FdhD and molybdopterin nucleotidyltransferase	2				fdhD, mobA-2	+	816234	817670
YP_005832741	KN400_0761	GSU0781	GSU0781	GSU0781	twin-arginine translocation pathway protein, TatA/TatE family					fdnT	+	817697	817876
YP_005832742	KN400_3423	GSU3507	GSU3507	GSU3507	hypothetical protein						+	818028	818222
YP_005832743	KN400_0762	GSU0782	GSU0782	GSU0782	periplasmically oriented, membrane-bound [NiFe]-hydrogenase small subunit	1				hybS	+	818433	819536
YP_005832744	KN400_0763	GSU0783	GSU0783	GSU0783	periplasmically oriented, membrane-bound [NiFe]-hydrogenase iron-sulfur cluster-binding subunit					hybA	+	819520	820437
YP_005832745	KN400_0764	GSU0784	GSU0784	GSU0784	periplasmically oriented, membrane-bound [NiFe]-hydrogenase integral membrane subunit					hybB	+	820439	821767
YP_005832746	KN400_0765	GSU0785	GSU0785	GSU0785	periplasmically oriented, membrane-bound [NiFe]-hydrogenase large subunit					hybL	+	821852	823534
YP_005832747	KN400_0766	GSU0786	GSU0786	GSU0786	periplasmically oriented, membrane-bound [NiFe]-hydrogenase maturation protease					hybP	+	823579	824061
YP_005832748	KN400_0767	GSU0787	GSU0787	GSU0787	twin-arginine translocation pathway protein, TatA/TatE family					hybT	+	824120	824293
YP_005832749	KN400_0768	GSU0788	GSU0788	GSU0788	conserved hypothetical protein						+	824328	824525
YP_005832750	KN400_0769	GSU0789	GSU0789	GSU0789	response regulator (REC), putative	2					-	824707	825084
YP_005832751	KN400_0770	GSU0790	GSU0790	GSU0790	protein of unknown function DUF2860	1	1	1.08696			-	825298	826218
YP_005832752	KN400_0771	GSU0791	GSU0791	GSU0791	conserved hypothetical protein						-	826366	826674
YP_005832753	KN400_0772	GSU0792	GSU0792	GSU0792	protein of unknown function DUF833	2	1	1.2987			-	826804	827574
YP_005832754	KN400_0773	GSU0793	GSU0793	GSU0793	NosL family protein	5	1	1.80505			-	827630	828184
YP_005832755	KN400_0774	GSU0794	GSU0794	GSU0794	FAD-dependent pyridine nucleotide-disulfide oxidoreductase family protein, rhodanese homology domain-containing						-	828313	829995
YP_005832756	KN400_0775	GSU0795	GSU0795	GSU0795	rhodanese homology domain superfamily protein						-	830058	830366
YP_005832757	KN400_3424	GSU3508	GSU3508	GSU3508	hypothetical protein						-	830376	830609
YP_005832758	KN400_0776	GSU0796	GSU0796	GSU0796	long-chain acyl-CoA thioesterase, BFIT_BACH family	1	1	2.11416			-	830809	831282
YP_005832759	KN400_0777	GSU0797	GSU0797	GSU0797	membrane protein, MarC family						-	831298	831906
YP_005832760	KN400_0778	GSU0798	GSU0798	GSU0798	amino acid ABC transporter, ATP-binding protein						-	831908	832681
YP_005832761	KN400_0779	GSU0799	GSU0799	GSU0799	ABC transporter, membrane protein	1	1	0.978474			-	832668	833690
YP_005832762	KN400_0780	GSU0800	GSU0800	GSU0800	amino acid ABC transporter, periplasmic amino acid-binding protein						-	833827	834618
YP_005832763	KN400_0781	GSU0801	GSU0801	GSU0801	conserved hypothetical protein	3	2	1.39567			-	834813	836246
YP_005832764	KN400_0782	GSU0802	GSU0802	GSU0802	oxidoreductase, short-chain dehydrogenase/reductase family						-	836568	837284
YP_005832765	KN400_0783	GSU0803	GSU0803	GSU0803	phosphoenolpyruvate synthase					ppsA	-	837287	839704
YP_005832766	KN400_0784	GSU0804	GSU0804	GSU0804	NAD(P)H:quinone oxidoreductase flavoprotein WrbA					wrbA	-	839726	840337
YP_005832767	KN400_0785	GSU0805	GSU0805	GSU0805	cytoplasmic membrane protein FxsA					fxsA	-	840426	840818
YP_005832768	KN400_0786	GSU0806	GSU0806	GSU0806	2'-(5''-triphosphoribosyl)-3'-dephospho-coenzyme A synthase					citG	-	840862	841746
YP_005832769	KN400_0787	GSU0807	GSU0807	GSU0807	apo-citrate lyase 2'-(5''-triphosphoribosyl)-3'-dephospho-coenzyme A transferase					citX	-	841718	842233
YP_005832770	KN400_0788	GSU0808	GSU0808	GSU0808	diguanylate cyclase (CAP_ED, GGDEF)	1					-	842455	843417
YP_005832771	KN400_0789	GSU0809	GSU0809	GSU0809	carbonic anhydrase, beta-family, clade D	1					-	843440	843985
YP_005832772	KN400_0790	GSU0810	GSU0810	GSU0810	OmpA domain outer membrane channel (beta-barrel, OmpA, OmpA)	3					+	844179	845579
YP_005832773	KN400_0791	GSU0811	GSU0811	GSU0811	sigma-54-dependent transcriptional response regulator (REC, sigma54 interaction, HTH8)						-	845655	847025
YP_005832774	KN400_0792	GSU0812	GSU0812	GSU0812	sensor histidine kinase (HAMP, PAS, HisKA, HATPase_c)						-	847036	849282
YP_005832775	KN400_0793	GSU0813	GSU0813	GSU0813	organic solvent tolerance ABC transporter, periplasmic substrate-binding protein						-	849438	850040
YP_005832776	KN400_0794	GSU0814	GSU0814	GSU0814	efflux pump, RND family, outer membrane protein						-	850062	851420
YP_005832777	KN400_0795	GSU0815	GSU0815	GSU0815	ABC transporter, periplasmic substrate-binding protein, MCE family						-	851466	851915
YP_005832778	KN400_0796	GSU0816	GSU0816	GSU0816	organic solvent tolerance ABC transporter, ATP-binding protein						-	851928	852674
YP_005832779	KN400_0797	GSU0817	GSU0817	GSU0817	ABC transporter, membrane protein of unknown function DUF140						-	852678	853451
YP_005832780	KN400_0798	GSU0818	GSU0818	GSU0818	aldehyde dehydrogenase family 11 protein						-	853553	855178
YP_005832781	KN400_0799	GSU3509	GSU3509	GSU3509	hypothetical protein						-	855289	855648
YP_005832782	KN400_0800	GSU0819	GSU0819	GSU0819	FMN-dependent polypeptide cyclic thioester oxidase, putative	1	1	1.31926			+	855736	856494
YP_005832783	KN400_0801	GSU0820	GSU0820	GSU0820	signal peptide peptidase SppA	1				sppA	+	856539	857504
YP_005832784	KN400_0802	GSU0821	GSU0821	GSU0821	conserved hypothetical protein	5	2	3.28947			-	857529	858137
YP_005832785	KN400_0803	GSU0822	GSU0822	GSU0822	sensor histidine kinase (Cache_1, HAMP, PAS, HisKA, HATPase_c)	68	30	13.7049			-	858343	860532
YP_005832786	KN400_0804	GSU0823	GSU0823	GSU0823	peptidylprolyl cis-trans isomerase, PpiC-type	7	2	7.19424			+	860848	861126
YP_005832787	KN400_0805	GSU0824	GSU0824	GSU0824	conserved hypothetical protein						+	861160	861582
YP_005832788	KN400_0806	GSU0825	GSU0825	GSU0825	pirin family protein	4	2	2.20264			+	861695	862603
YP_005832789	KN400_0807	GSU0826	GSU0826	GSU0826	conserved hypothetical protein						+	862749	862943
YP_005832790	KN400_0809	GSU0827	GSU0827	GSU0827	conserved hypothetical protein						+	863270	863659
YP_005832791	KN400_0810	GSU0828	GSU0828	GSU0828	efflux pump, RND family, outer membrane protein	24	14	10.7116			+	863786	865093
YP_005832792	KN400_0811	GSU0829	GSU0829	GSU0829	efflux pump, RND family, membrane fusion protein	116	51	40.2208	1		+	865090	866358
YP_005832793	KN400_0812	GSU0830	GSU0830	GSU0830	efflux pump, RND family, inner membrane protein	66	3	0.966495			+	866392	869496
YP_005832794	KN400_0813	GSU0831	GSU0831	GSU0831	nitrogen regulatory protein P-II, putative	10	2	5.8651			+	869548	869889
YP_005832795	KN400_0814	GSU0832	GSU0832	GSU0832	lipoprotein, putative	14	8	13.4907			+	869943	870536
YP_005832796	KN400_3425	GSU3510	GSU3510	GSU3510	hypothetical protein	8	4	9.47867			+	870691	871113
YP_005832797	KN400_0815	GSU0834	GSU0834	GSU0834	conserved hypothetical protein	11	1	3.7594			+	871141	871407
YP_005832798	KN400_0816	GSU0835	GSU0835	GSU0835	conserved hypothetical protein	2					-	871624	871782
YP_005832799	KN400_0817	GSU0836	GSU0836	GSU0836	RNA polymerase-binding protein Rnk	4				rnk-2	-	871840	872247
YP_005832800	KN400_0818	GSU0837	GSU0837	GSU0837	response regulator (REC)	8	5	12.1951			-	872311	872721
YP_005832801	KN400_0820	GSU0841	GSU0841	GSU0841	sigma-54-dependent transcriptional response regulator (REC, sigma54 interaction)	28	4	2.85714			-	873743	875143
YP_005832802	KN400_0821	GSU0842	GSU0842	GSU0842	sensor histidine kinase response regulator (GAF, PAS, HisKA, HATPase_c, REC)	58	14	6.18375			-	875150	877414
YP_005832803	KN400_0822	GSU0843	GSU0843	GSU0843	rubredoxin reductase						-	877725	879059
YP_005832804	KN400_0823	GSU0844	GSU0844	GSU0844	transporter, putative	1					-	879111	880961
YP_005832805	KN400_0824	GSU0845	GSU0845	GSU0845	ferredoxin, Rieske superfamily						-	880985	881296
YP_005832806	KN400_0825	GSU0846	GSU0846	GSU0846	aconitate hydratase 1					acnA	-	881316	884123
YP_005832807	KN400_0826	GSU0847	GSU0847	GSU0847	rubredoxin						-	884325	884483
YP_005832808	KN400_0827	GSU0848	GSU0848	GSU0848	ferredoxin					frx-5	-	884562	884783
YP_005832809	KN400_0828	GSU0849	GSU0849	GSU0849	iron-sulfur cluster repair protein ScdA					scdA	+	885052	885801
YP_005832810	KN400_0829	GSU0850	GSU0850	GSU0850	protein disulfide bond isomerase, DsbC/DsbG-like						+	886195	887001
YP_005832811	KN400_0830	GSU0851	GSU0851	GSU0851	rhomboid-related membrane protein						+	887020	887745
YP_005832812	KN400_0831	GSU0852	GSU0852	GSU0852	lipoprotein, putative						-	887750	888187
YP_005832813	KN400_0832	GSU0853	GSU0853	GSU0853	transporter, DUF21, CBS domain pair and CorC_HlyC domain-containing, putative						+	888362	889696
YP_005832814	KN400_0833	GSU0854	GSU0854	GSU0854	membrane protein, UPF0118 superfamily						+	889699	890790
YP_005832815	KN400_0834	GSU0855	GSU0855	GSU0855	membrane protein, TerC family						-	890802	891737
YP_005832816	KN400_0835	GSU0856	GSU0856	GSU0856	membrane-bound zinc-dependent protease HtpX					htpX-1	-	891824	892687
YP_005832817	KN400_0837	GSU0857	GSU0857	GSU0857	membrane protein (UPF0016, UPF0016)						+	893047	893625
YP_005832818	KN400_0839	GSU0858	GSU0858	GSU0858	periplasmic energy transduction protein, TonB-related						+	893763	894644
YP_005832819	KN400_0840	GSU0859	GSU0859	GSU0859	glucose-1-phosphate uridylyltransferase					galU	-	894682	895551
YP_005832820	KN400_0841	GSU0860	GSU0860	GSU0860	5,10-methylenetetrahydrofolate reductase					metF-1	-	895565	896470
YP_005832821	KN400_0842	GSU0861	GSU0861	GSU0861	5,10-methylenetetrahydrofolate reductase-associated protein						-	896467	897114
YP_005832822	KN400_0843	GSU0862	GSU0862	GSU0862	5,10-methylenetetrahydrofolate dehydrogenase and methenyltetrahydrofolate cyclohydrolase					folD-2	-	897133	897990
YP_005832823	KN400_0844	GSU0863	GSU0863	GSU0863	regulatory protein, CxxC_CxxC_SSSS domain-containing, putative						-	898147	898398
YP_005832824	KN400_0845	GSU0864	GSU0864	GSU0864	protein of unknown function DUF167						-	898501	898824
YP_005832825	KN400_0846	GSU0865	GSU0865	GSU0865	cell division protein DivIVA, putative						-	898811	899260
YP_005832826	KN400_0847	GSU0866	GSU0866	GSU0866	protein of unknown function YGGT						-	899260	899574
YP_005832827	KN400_0848	GSU0867	GSU0867	GSU0867	menaquinone biosynthesis methyltransferase, putative						-	899649	900419
YP_005832828	KN400_0850	GSU0868	GSU0868	GSU0868	diadenylate cyclase (DAC, YbbR, YbbR)						+	900538	901950
YP_005832829	KN400_0851	GSU0869	GSU0869	GSU0869	protein of unknown function (LysM, LysM, NLPC_P60)						+	902059	903087
YP_005832830	KN400_0852	GSU0870	GSU0870	GSU0870	NUDIX hydrolase, MutT family	1	1	2.42131			+	903148	903561
YP_005832831	KN400_0853	GSU0871	GSU0871	GSU0871	radical SAM domain iron-sulfur cluster-binding oxidoreductase with cobalamin-binding-like domain and TPR domain	1					+	903539	905203
YP_005832832	KN400_0854	GSU0872	GSU0872	GSU0872	lipoprotein, putative						-	905282	905749
YP_005832833	KN400_0855	GSU0874	GSU0874	GSU0874	conserved hypothetical protein	1					-	905862	909104
YP_005832834	KN400_0856	GSU3511	GSU3511	GSU3511	conserved hypothetical protein						-	909287	909730
YP_005832835	KN400_0857	GSU0876	GSU0876	GSU0876	sphingosine/diacylglycerol kinase-related protein						+	909865	910734
YP_005832836	KN400_0858	GSU0877	GSU0877	GSU0877	response regulator (REC, PilZ)						+	911027	911773
YP_005832837	KN400_3426	GSU0878	GSU0878	GSU0878	glycosyltransferase						-	911697	912782
YP_005832838	KN400_0859	GSU0879	GSU0879	GSU0879	response receiver scaffold protein CheV (CheW, REC)					cheV	-	912922	913860
YP_005832839	KN400_0860	GSU0880	GSU0880	GSU0880	molybdopterin-binding iron-sulfur cluster-binding oxidoreductase MopB-3						-	913970	915985
YP_005832840	KN400_0861	GSU0881	GSU0881	GSU0881	sensor histidine kinase (HAMP, HisKA, HATPase_c)	1					-	916005	917579
YP_005832841	KN400_0862	GSU0882	GSU0882	GSU0882	ABC transporter, periplasmic substrate-binding protein	4	3	3.44037			-	917583	918455
YP_005832842	KN400_0863	GSU0883	GSU0883	GSU0883	ligand-gated TonB-dependent outer membrane channel	4					-	918476	920359
YP_005832843	KN400_3527	GSU3629	none	none	hypothetical protein	1					+	920480	920608
YP_005832844	KN400_3428	GSU0884	GSU0884	GSU0884	radical SAM domain iron-sulfur cluster-binding oxidoreductase	2	1	0.747943			+	920829	922166
YP_005832845	KN400_0865	GSU0885	GSU0885	GSU0885	BioD and DRTGG domain protein						-	922108	923202
YP_005832846	KN400_0867	GSU0886	GSU0886	GSU0886	radical SAM domain iron-sulfur cluster-binding oxidoreductase	2	1	0.754717			+	923432	924757
YP_005832847	KN400_0868	GSU0887	GSU0887	GSU0887	conserved hypothetical protein	12	2	3.25733			-	924754	925368
YP_005832848	KN400_0869	GSU0888	GSU0888	GSU0888	hypothetical protein	1	1	4.78469			-	925343	925552
YP_005832849	KN400_0870	GSU0889	GSU0889	GSU0889	acylphosphatase						-	925657	925932
YP_005832850	KN400_0871	GSU0890	GSU0890	GSU0890	DNA ligase, NAD-dependent					ligA	-	925933	927945
YP_005832851	KN400_0873	GSU0891	GSU0891	GSU0891	serine protease, subtilase family, DUF11 domain-containing	2	1	0.405186	1		+	928135	930465
YP_005832852	KN400_0874	GSU0892	GSU0892	GSU0892	ATP-dependent DNA helicase Rep	63	11	5.38688		rep	+	930640	932682
YP_005832853	KN400_0875	GSU0893	GSU0893	GSU0893	peroxiredoxin, typical 2-Cys subfamily	9	3	4.47094		prx-1	-	932723	933394
YP_005832854	KN400_0876	GSU0894	GSU0894	GSU0894	peptidylprolyl cis-trans isomerase, cyclophilin-type	20	2	3.8835			+	933562	934077
YP_005832855	KN400_0877	GSU0895	GSU0895	GSU0895	sensor diguanylate cyclase (GAF, GGDEF)	79	19	9.19652			-	934135	936201
YP_005832856	KN400_3429	GSU3513	GSU3513	GSU3513	hypothetical protein				1		-	936245	936403
YP_005832857	KN400_0878	GSU0896	GSU0896	GSU0896	zinc protease TldD, putative modulator of DNA gyrase	55	15	10.8538		tldD	-	936400	937782
YP_005832858	KN400_0879	GSU3514	GSU3514	GSU3514	conserved hypothetical protein	6	5	19.685			-	937767	938021
YP_005832859	KN400_0880	GSU0897	GSU0897	GSU0897	protein 3-oxoalanine-generating enzyme family protein	55	15	17.1429			+	938322	939197
YP_005832860	KN400_0881	GSU0898	GSU0898	GSU0898	ATP-dependent DNA helicase RecQ	57	7	3.86527		recQ	+	939200	941011
YP_005832861	KN400_0882	GSU0899	GSU0899	GSU0899	conserved hypothetical protein	101	30	18.8088			+	941128	942723
YP_005832862	KN400_0883	GSU0900	GSU0900	GSU0900	SAM-dependent methyltransferase	40	18	19.1286			-	942748	943689
YP_005832863	KN400_0884	GSU3515	GSU3515	GSU3515	conserved hypothetical protein	42	17	24.0453			-	943729	944436
YP_005832864	KN400_0885	GSU0902	GSU0902	GSU0902	response receiver (REC)	17	5	12.7551			-	944527	944919
YP_005832865	KN400_0886	GSU0903	GSU0903	GSU0903	response receiver	9	3	7.95756	1		-	944960	945337
YP_005832866	KN400_0887	GSU3518	GSU3518	GSU3518	sensor histidine kinase (HisKA, HATPase_c)	68	23	16.7883			-	945334	946704
YP_005832867	KN400_0888	GSU0904	GSU0904	GSU0904	metal-dependent phosphohydrolase (HDOD)	27	4	4.60299			-	946701	947570
YP_005832868	KN400_0889	GSU0905	GSU0905	GSU0905	conserved hypothetical protein	8	2	6.0241			-	947557	947889
YP_005832869	KN400_0890	GSU3519	GSU3519	GSU3519	cold shock DNA/RNA-binding protein	6	1	5			-	948162	948362
YP_005832870	KN400_0891	GSU0906	GSU0906	GSU0906	ribosomal protein S21	1				rpsU-1	-	948451	948651
YP_005832871	KN400_0892	GSU0907	GSU0907	GSU0907	ThiF family protein	44	23	34.2772			-	948841	949512
YP_005832872	KN400_0893	GSU0908	GSU0908	GSU0908	MoaD family protein	22	9	32.0285			-	949516	949797
YP_005832873	KN400_0894	GSU0909	GSU0909	GSU0909	FAD-dependent pyridine nucleotide-disulfide oxidoreductase family protein	41	12	9.81194			-	949803	951026
YP_005832874	KN400_0895	GSU0910	GSU0910	GSU0910	aldehyde:ferredoxin oxidoreductase, tungsten-containing	110	20	11.0803			-	951028	952833
YP_005832875	KN400_0896	GSU0911	GSU0911	GSU0911	iron-sulfur cluster-binding oxidoreductase	14	4	8.35073			-	952835	953314
YP_005832876	KN400_0897	GSU0912	GSU0912	GSU0912	conserved hypothetical protein	27	13	17.931			-	953379	954104
YP_005832877	KN400_0898	GSU0913	GSU0913	GSU0913	DNA-binding ATPase Uup	82	16	8.41662		uup	+	954267	956168
YP_005832878	KN400_0899	GSU0914	GSU0914	GSU0914	ATP-dependent RNA helicase RhlE	105	24	17.9104	1	rhlE-2	+	956324	957664
YP_005832879	KN400_0900	GSU0915	GSU0915	GSU0915	conserved hypothetical protein	6					+	957816	958175
YP_005832880	KN400_0901	GSU0916	GSU0916	GSU0916	methyl-accepting chemotaxis sensory transducer, class 40H	5	2	1.68919		mcp40H-3	-	958268	959452
YP_005832881	KN400_0902	GSU0917	GSU0917	GSU0917	protein of unknown function DUF454						-	959642	960061
YP_005832882	KN400_0903	GSU0918	GSU0918	GSU0918	ATP--methionine S-adenosyltransferase					metK-2	-	960033	961235
YP_005832883	KN400_0904	GSU0919	GSU0919	GSU0919	conserved hypothetical protein						-	961405	961626
YP_005832884	KN400_0905	GSU3520	GSU3520	GSU3520	conserved hypothetical protein						-	961661	961897
	KN400_0907	GSU0921	none	none	ribonuclease, Rne/Rng family, frameshifted	11			1		-	962276	964688
YP_005832885	KN400_0908	GSU0922	GSU0922	GSU0922	ABC transporter, ATP-binding protein	75	24	12.3903			+	964962	966899
YP_005832886	KN400_0909	GSU0923	GSU0923	GSU0923	ATP-dependent Lon protease (La)	26	3	1.29422		lon-1	+	967029	969347
YP_005832887	KN400_0910	GSU0924	GSU0924	GSU0924	transporter membrane protein of unknown function DUF140	19	1	1.2987			+	969354	970124
YP_005832888	KN400_0911	GSU0925	GSU0925	GSU0925	ABC transporter, ATP-binding protein	20					+	970135	970899
YP_005832889	KN400_0912	GSU0926	GSU0926	GSU0926	ABC transporter, periplasmic substrate-binding protein, MCE domain-containing	18					+	970915	971997
YP_005832890	KN400_0913	GSU0927	GSU0927	GSU0927	zinc-dependent peptidase, M16 family	39	6	4.0107			+	972040	973536
YP_005832891	KN400_0914	GSU0928	GSU0928	GSU0928	zinc-dependent peptidase, M16 family	77	23	16.0167			+	973574	975010
YP_005832892	KN400_0915	GSU0929	GSU0929	GSU0929	conserved hypothetical protein						+	975027	975134
YP_005832893	KN400_0917	GSU0930	GSU0930	GSU0930	three rhodanese homology domain protein, selenocysteine-containing						+	975351	976622
YP_005832894	KN400_0918	GSU0931	GSU0931	GSU0931	rhodanese homology domain and YceI domain protein						-	976738	977643
YP_005832895	KN400_0919	GSU0932	GSU0932	GSU0932	uracil transporter					uraA	-	977713	978963
YP_005832896	KN400_0920	GSU0933	GSU0933	GSU0933	uracil phosphoribosyltransferase	1				upp	-	978982	979611
YP_005832897	KN400_0921	GSU0934	GSU0934	GSU0934	conserved hypothetical protein						+	979804	980433
YP_005832898	KN400_0922	GSU0935	GSU0935	GSU0935	methyl-accepting chemotaxis sensory transducer, class 40H, putative dimer with helix-swapped heme-binding site-containing PAS domain					mcp40H-8	-	980490	982076
YP_005832899	KN400_0923	GSU0936	GSU0936	GSU0936	glutamine-dependent amidotransferase, class I	3	3	4.31655			+	982327	983022
YP_005832900	KN400_0924	GSU0937	GSU0937	GSU0937	homocitrate synthase					nifV	+	983238	984389
YP_005832901	KN400_0925	GSU0938	GSU0938	GSU0938	conserved hypothetical protein	1	1	1.32979			+	984737	985489
YP_005832902	KN400_0926	GSU0939	GSU0939	GSU0939	nitrogen regulatory protein P-II					glnK	+	985541	985879
YP_005832903	KN400_0927	GSU0940	GSU0940	GSU0940	ammonium transporter					amtB	+	985917	987386
YP_005832904	KN400_0928	GSU0941	GSU0941	GSU0941	nitrogen fixation transcript antitermination sensor histidine kinase (HisKA, HATPase_c)					gnfK	+	987617	988363
YP_005832905	KN400_0929	GSU0942	GSU0942	GSU0942	histidinol-phosphate phosphatase, putative					hisN	+	988480	989265
YP_005832906	KN400_0930	GSU0943	GSU0943	GSU0943	PilZ domain protein	1	1	1.40845			+	989377	990087
YP_005832907	KN400_0932	GSU0944	GSU0944	GSU0944	cystathionine gamma-synthase/beta-lyase	1				metC-1	+	990423	991556
YP_005832908	KN400_0933	GSU0945	GSU0945	GSU0945	cystathionine gamma-synthase/beta-lyase					metC-2	+	991572	992708
YP_005832909	KN400_0934	GSU0946	GSU0946	GSU0946	sensor diguanylate cyclase/phosphodiesterase (HAMP, PAS, GGDEF, EAL)	4					+	992908	995436
YP_005832910	KN400_0935	GSU0947	GSU0947	GSU0947	ABC transporter, ATP-binding protein						-	995525	996229
YP_005832911	KN400_0936	GSU0948	GSU0948	GSU0948	ABC transporter, membrane protein, putative	10					-	996247	997446
YP_005832912	KN400_0937	GSU0949	GSU0949	GSU0949	efflux pump, RND family, membrane fusion protein	10	2	1.70648			-	997443	998615
YP_005832913	KN400_0938	GSU0950	GSU0950	GSU0950	efflux pump, RND family, outer membrane protein	5	1	0.784929			-	998612	999886
YP_005832914	KN400_0939	GSU0951	GSU0951	GSU0951	transcriptional regulator, TetR family	4	1	1.69492			-	999953	1000543
YP_005832915	KN400_0940	GSU0952	GSU0952	GSU0952	diguanylate cyclase (GGDEF)						+	1000764	1002056
YP_005832916	KN400_3430	none	none	none	hypothetical protein						-	1002274	1002747
YP_005832917	KN400_3431	GSU0954	GSU0954	GSU0954	transposase, Y1_Tnp domain-containing	1					-	1002912	1003892
YP_005832918	KN400_3432	none	none	none	hypothetical protein						-	1003978	1004403
YP_005832919	KN400_0942	none	none	none	conserved hypothetical protein						-	1004482	1005480
YP_005832920	KN400_3433	none	none	none	conserved hypothetical protein						-	1005727	1006320
YP_005832921	KN400_3434	none	none	none	hypothetical protein						-	1006353	1006517
YP_005832922	KN400_0944	GSU0962	GSU0962	GSU0962	sensor histidine kinase (HAMP, HisKA, HATPase_c)	9	2	1.01678			+	1006970	1008937
YP_005832923	KN400_0945	GSU0963	GSU0963	GSU0963	sigma-54-dependent transcriptional response regulator (REC, sigma54 interaction, HTH8)	31	3	2.15208			+	1008966	1010360
YP_005832924	KN400_0946	GSU0964	GSU0964	GSU0964	conserved hypothetical protein						+	1010870	1011061
YP_005832925	KN400_0947	GSU0966	GSU0966	GSU0966	conserved hypothetical protein						+	1011186	1011437
YP_005832926	KN400_0948	GSU0967	GSU0967	GSU0967	membrane protein, putative	4					+	1011450	1012502
YP_005832927	KN400_0949	GSU0968	GSU0968	GSU0968	hypothetical protein	80	31	22.6277			+	1012647	1014017
YP_005832928	KN400_0950	GSU0969	GSU0969	GSU0969	periplasmic carboxy-terminal processing protease lipoprotein	73	22	16.2722		ctpA-1	+	1014181	1015533
YP_005832929	KN400_0951	GSU0970	GSU0970	GSU0970	conserved hypothetical protein	36	16	5.42189			+	1015772	1018723
YP_005832930	KN400_0952	GSU0971	GSU0971	GSU0971	hydrolase, putative						-	1018777	1019100
YP_005832931	KN400_0953	GSU0972	GSU0972	GSU0972	ATPase, AAA family						+	1019369	1021600
YP_005832932	KN400_0954	GSU0973	GSU0973	GSU0973	conserved hypothetical protein						+	1021614	1022210
YP_005832933	KN400_0955	GSU0974	GSU0974	GSU0974	hypothetical protein	1	1	1.17925			+	1022207	1023055
YP_005832934	KN400_0956	GSU0975	GSU0975	GSU0975	phage tail sheath protein, putative	1	1	0.504541			+	1023134	1025116
YP_005832935	KN400_0957	GSU0976	GSU0976	GSU0976	phage tail tube protein gp19, putative						+	1025157	1025594
YP_005832936	KN400_0958	GSU0977	GSU0977	GSU0977	conserved hypothetical protein						+	1025617	1025979
YP_005832937	KN400_3435	GSU0978	GSU0978	GSU0978	conserved hypothetical protein						+	1025976	1026155
YP_005832938	KN400_0959	GSU0979	GSU0979	GSU0979	phage tail tube protein gp19, putative						+	1026215	1026649
YP_005832939	KN400_0960	GSU0980	GSU0980	GSU0980	hypothetical protein						+	1026653	1027843
YP_005832940	KN400_0961	GSU0981	GSU0981	GSU0981	conserved hypothetical protein						+	1027859	1028476
YP_005832941	KN400_0962	GSU0982	GSU0982	GSU0982	phage protein D, putative						+	1028480	1029568
YP_005832942	KN400_0963	GSU0983	GSU0983	GSU0983	phage tail spike protein, putative						+	1029555	1030211
YP_005832943	KN400_0965	GSU0985	GSU0985	GSU0985	PAAR motif-containing protein						+	1030443	1030739
YP_005832944	KN400_0966	GSU0986	GSU0986	GSU0986	phage baseplate outer wedge protein (acidic lysozyme), putative						+	1030750	1031151
YP_005832945	KN400_0967	GSU0987	GSU0987	GSU0987	conserved hypothetical protein	1					+	1031171	1034530
YP_005832946	KN400_0968	GSU0988	GSU0988	GSU0988	conserved hypothetical protein						+	1034554	1036587
YP_005832947	KN400_0969	GSU0989	GSU0989	GSU0989	NHL repeat domain protein						+	1036603	1038612
YP_005832948	KN400_0970	GSU0990	GSU0990	GSU0990	hypothetical protein						+	1038734	1040620
YP_005832949	KN400_0971	GSU0991	GSU0991	GSU0991	glycosyltransferase, ExpC-like family						+	1040617	1041882
YP_005832950	KN400_0972	GSU0992	GSU0992	GSU0992	hypothetical protein	42	6	2.03943			+	1041954	1044896
YP_005832951	KN400_0973	GSU0993	GSU0993	GSU0993	acyl-CoA thioesterase	1					-	1044910	1045305
YP_005832952	KN400_0974	GSU0994	GSU0994	GSU0994	fumarate hydratase, class I					fumB	-	1045427	1047052
YP_005832953	KN400_0976	GSU0996	GSU0996	GSU0996	conserved hypothetical protein	1					+	1047438	1047617
YP_005832954	KN400_0977	GSU0997	GSU0997	GSU0997	formamidopyrimidine-DNA glycosylase					mutM	-	1047663	1048478
YP_005832955	KN400_0978	GSU0998	GSU0998	GSU0998	replicative DNA helicase					dnaB	+	1048610	1049980
YP_005832956	KN400_0979	GSU0999	GSU0999	GSU0999	acyl-(acyl carrier protein)--UDP-N-acetylglucosamine/UDP-2-N-acetylglucose-2,3-diamine 3-O/N-acyltransferase					lpxA-2	+	1049970	1050779
YP_005832957	KN400_0980	GSU1000	GSU1000	GSU1000	conserved hypothetical protein						+	1050865	1052172
YP_005832958	KN400_0982	GSU1001	GSU1001	GSU1001	hypothetical protein						+	1052471	1052854
YP_005832959	KN400_0983	GSU1002	GSU1002	GSU1002	amidohydrolase, YcaC-related						-	1053011	1053574
YP_005832960	KN400_0984	GSU1003	GSU1003	GSU1003	nitrogen fixation master sigma-54-dependent transcriptional response regulator (REC, sigma54 interaction, HTH8)	1				gnfM	-	1053591	1055036
YP_005832961	KN400_0985	GSU1004	GSU1004	GSU1004	nitrogen fixation master sensor histidine kinase (PAS, HisKA, HATPase_c)					gnfL	-	1055092	1056183
YP_005832962	KN400_0986	GSU1005	GSU1005	GSU1005	TIM barrel oxidoreductase NifR3	1	1	1.02354		nifR3	-	1056180	1057157
YP_005832963	KN400_0988	GSU1006	GSU1006	GSU1006	conserved hypothetical protein						+	1057351	1057599
YP_005832964	KN400_0989	GSU1007	GSU1007	GSU1007	sensor cyclic diguanylate phosphodiesterase (GAF, GAF, HD-GYP)	2					-	1057631	1059283
YP_005832965	KN400_0990	GSU1008	GSU1008	GSU1008	enoyl-(acyl carrier protein) reductase	5	3	3.8961		fabI	+	1059429	1060199
YP_005832966	KN400_0991	GSU1009	GSU1009	GSU1009	GTPase, HflX subfamily	6	5	2.9994			+	1060259	1061926
YP_005832967	KN400_0992	GSU1010	GSU1010	GSU1010	lytic transglycosylase (SLT, LysM, LysM)	12	4	2.63158			+	1062071	1063591
YP_005832968	KN400_0993	GSU1011	GSU1011	GSU1011	TPR domain protein	19	5	6.86813			+	1063640	1064368
YP_005832969	KN400_0994	GSU1012	GSU1012	GSU1012	membrane protein of unknown function DUF401	51	9	7.41351			+	1064464	1065678
YP_005832970	KN400_0995	GSU1013	GSU1013	GSU1013	OmpA family outer membrane lipoprotein	37	13	14.9597			+	1065764	1066633
YP_005832971	KN400_0996	GSU1014	GSU1014	GSU1014	Smr domain protein	40	19	26.4256			+	1066646	1067365
YP_005832972	KN400_0997	GSU1015	GSU1015	GSU1015	conserved hypothetical protein	11	3	7.109			+	1067396	1067818
YP_005832973	KN400_0998	GSU1016	GSU1016	GSU1016	TrkA-C domain membrane protein, putative	23	1	0.609756			+	1067830	1069470
YP_005832974	KN400_0999	GSU1017	GSU1017	GSU1017	hypoxanthine/guanine phosphoribosyltransferase, putative						+	1069604	1070161
YP_005832975	KN400_1000	GSU1018	GSU1018	GSU1018	hypothetical protein						-	1070219	1070770
YP_005832976	KN400_1001	GSU1019	GSU1019	GSU1019	hypoxanthine/guanine transport membrane protein	72	4	3.07456		pbuG	+	1071077	1072378
YP_005832977	KN400_1002	GSU1021	GSU1021	GSU1021	conserved hypothetical protein	2	1	1.53139			-	1072456	1073109
YP_005832978	KN400_1003	GSU1023	GSU1023	GSU1023	glycogen synthase	18	5	3.32226		glgA-1	+	1073281	1074786
YP_005832979	KN400_1004	GSU1024	GSU1024	GSU1024	cytochrome c, 3 heme-binding sites					ppcD	-	1074845	1075123
YP_005832980	KN400_1005	GSU1025	GSU1025	GSU1025	conserved hypothetical protein	64	29	48.1728			-	1075305	1075907
YP_005832981	KN400_1006	GSU1026	GSU1026	GSU1026	protein of unknown function DUF2721	38	13	24.3902			-	1075977	1076510
YP_005832982	KN400_1007	GSU1027	GSU1027	GSU1027	N-carbamylputrescine amidohydrolase	14	3	3.39367		aguB	-	1076520	1077404
YP_005832983	KN400_1008	GSU1028	GSU1028	GSU1028	agmatine deiminase, putative	41	9	8.70406		aguA	-	1077392	1078426
YP_005832984	KN400_1009	GSU1029	GSU1029	GSU1029	methyl-accepting chemotaxis sensory transducer, class 40H	50	17	10.3093		mcp40H-2	+	1078700	1080349
YP_005832985	KN400_1010	GSU1030	GSU1030	GSU1030	methyl-accepting chemotaxis sensory transducer, class 40H, Cache_2 domain-containing	5	2	1.21286		mcp40H-4	+	1080538	1082187
YP_005832986	KN400_1011	GSU1032	GSU1032	GSU1032	methyl-accepting chemotaxis sensory transducer, class 40H					mcp40H-5	+	1082445	1084382
YP_005832987	KN400_1012	GSU1033	GSU1033	GSU1033	methyl-accepting chemotaxis sensory transducer, class 40H	40	3	1.87383		mcp40H-6	+	1084603	1086204
YP_005832988	KN400_1013	GSU1034	GSU1034	GSU1034	nitrate/nitrite-sensing methyl-accepting chemotaxis sensory transducer, class 40H, NIT domain-containing	153	39	19.6177		mcp40H-9	+	1086418	1088406
YP_005832989	KN400_1014	GSU1035	GSU1035	GSU1035	methyl-accepting chemotaxis sensory transducer, class 40H	107	25	15.1607		mcp40H-10	+	1088448	1090097
YP_005832990	KN400_1015	GSU1036	GSU1036	GSU1036	sensor histidine kinase (CHASE, HisKA, HATPase_c)				1		-	1090153	1091886
YP_005832991	KN400_1016	GSU1037	GSU1037	GSU1037	response receiver-modulated diguanylate cyclase/phosphodiesterase (REC, GGDEF, EAL)	25	4	1.66736			+	1092310	1094709
YP_005832992	KN400_1017	GSU1038	GSU1038	GSU1038	response receiver histidine kinase (REC, HisKA, HATPase_c)						+	1094888	1096429
YP_005832993	KN400_1018	GSU1039	GSU1039	GSU1039	sigma-54-dependent sensor transcriptional response regulator (REC, PAS, sigma54 interaction, HTH8)	1					+	1096426	1098126
YP_005832994	KN400_1019	GSU1041	GSU1041	GSU1041	methyl-accepting chemotaxis sensory transducer, class 40H					mcp40H-16	+	1098342	1099967
YP_005832995	KN400_1020	GSU1042	GSU1042	GSU1042	hemerythrin family protein						+	1100027	1100431
YP_005832996	KN400_1021	GSU1043	GSU1043	GSU1043	sensor histidine kinase (PAS, HisKA, HATPase_c)	1					-	1100413	1102716
YP_005832997	KN400_1022	GSU1044	GSU1044	GSU1044	NADH pyrophosphatase					nudC	+	1103019	1103894
YP_005832998	KN400_1023	GSU1045	GSU1045	GSU1045	membrane protein, putative						+	1103957	1104397
YP_005832999	KN400_1024	GSU1046	GSU1046	GSU1046	protein of unknown function DUF2156	3	1	1.13122			+	1104411	1105295
	KN400_1025	GSU1047	none	none	SAM-dependent methyltransferase, putative, frameshifted	2	2	1.68492	2		+	1105292	1106478
YP_005833000	KN400_1026	GSU1048	GSU1048	GSU1048	SEC-C motif domain protein						+	1106589	1107074
YP_005833001	KN400_1027	GSU1049	GSU1049	GSU1049	ribonuclease Z-related hydrolase						-	1107143	1108150
YP_005833002	KN400_1028	GSU1050	GSU1050	GSU1050	sensor histidine kinase (HisKA, HATPase_c)	1					+	1108323	1109681
YP_005833003	KN400_1029	GSU1051	GSU1051	GSU1051	PilZ domain protein						+	1109861	1110202
YP_005833004	KN400_1030	GSU1052	GSU1052	GSU1052	hydrolase or acyltransferase, alpha/beta fold family	1	1	1.10132			-	1110223	1111131
YP_005833005	KN400_1031	GSU1053	GSU1053	GSU1053	sensor protein (PAS, PAS)						-	1111141	1112202
YP_005833006	KN400_1032	GSU1054	GSU1054	GSU1054	tRNA (5-carboxymethylaminomethyl-2-thio-U34) synthesis sulfur carrier protein					tusA-2	-	1112189	1112446
YP_005833007	KN400_1033	GSU1055	GSU1055	GSU1055	membrane protein of unknown function DUF395, YeeE/YedE-related						-	1112495	1113610
YP_005833008	KN400_1034	GSU1056	GSU1056	GSU1056	protein of unknown function UPF0047						-	1113728	1114129
YP_005833009	KN400_1035	GSU1057	GSU1057	GSU1057	TPR domain protein	1	1	2.25734			-	1114160	1114603
YP_005833010	KN400_1036	GSU1058	GSU1058	GSU1058	succinyl-CoA synthetase, beta subunit	1	1	0.864304		sucC	+	1114752	1115909
YP_005833011	KN400_1037	GSU1059	GSU1059	GSU1059	succinyl-CoA synthetase, alpha subunit	2	1	1.14286		sucD	+	1115998	1116873
YP_005833012	KN400_1038	GSU1060	GSU1060	GSU1060	conserved hypothetical protein						-	1116937	1117788
YP_005833013	KN400_1039	GSU1061	GSU1061	GSU1061	amino acid aminotransferase, putative						-	1118063	1119259
YP_005833014	KN400_1040	GSU1062	GSU1062	GSU1062	cytochrome c, 1 heme-binding site	1	1	1.37931			+	1119455	1120180
YP_005833015	KN400_1041	GSU1063	GSU1063	GSU1063	type IV pilus assembly protein PilV					pilV-1	+	1120436	1120834
YP_005833016	KN400_1042	GSU1064	GSU1064	GSU1064	type IV pilus assembly protein PilW					pilW-1	+	1120843	1121919
YP_005833017	KN400_1043	GSU1065	GSU1065	GSU1065	type IV pilus assembly protein PilX					pilX-1	+	1121933	1122451
YP_005833018	KN400_1044	GSU1066	GSU1066	GSU1066	type IV pilus tip-associated adhesin					pilY1-1	+	1122462	1125506
YP_005833019	KN400_1045	GSU1067	GSU1067	GSU1067	nucleotidyltransferase DUF294, putative						-	1125512	1126720
YP_005833020	KN400_1046	GSU1068	GSU1068	GSU1068	sodium/solute symporter family protein	5	3	1.52517		aplA	-	1126806	1128773
YP_005833021	KN400_1047	GSU1069	GSU1069	GSU1069	protein of unknown function DUF485	1					-	1128789	1129097
YP_005833022	KN400_1048	GSU1070	GSU1070	GSU1070	sodium/solute symporter family protein	4				aplB	-	1129705	1131675
YP_005833023	KN400_1049	GSU1071	GSU1071	GSU1071	protein of unknown function DUF485	1					-	1131690	1131998
YP_005833024	KN400_1050	GSU1072	GSU1072	GSU1072	helix-turn-helix transcriptional regulator, IclR family						-	1132127	1132897
YP_005833025	KN400_1051	GSU1073	GSU1073	GSU1073	lipoprotein, putative						-	1133424	1133816
YP_005833026	KN400_1052	GSU1074	GSU1074	GSU1074	protein of unknown function DUF28						+	1133975	1134718
YP_005833027	KN400_1053	GSU1075	GSU1075	GSU1075	crossover junction endodeoxyribonuclease RuvC					ruvC	+	1134832	1135326
YP_005833028	KN400_1054	GSU1076	GSU1076	GSU1076	Holliday junction DNA helicase RuvA					ruvA	+	1135323	1135922
YP_005833029	KN400_1055	GSU1077	GSU1077	GSU1077	Holliday junction DNA helicase RuvB					ruvB	+	1135926	1136942
YP_005833030	KN400_1056	GSU1078	GSU1078	GSU1078	DnaA regulatory inactivator Hda					hda	+	1136956	1137684
YP_005833031	KN400_1057	GSU1079	GSU1079	GSU1079	PEP motif-containing protein, putative exosortase substrate						+	1137970	1138686
YP_005833032	KN400_3436	GSU1080	GSU1080	GSU1080	hypothetical protein						+	1138697	1138828
YP_005833033	KN400_1058	GSU1081	GSU1081	GSU1081	protein of unknown function DUF208						+	1138878	1139420
YP_005833034	KN400_1059	GSU1082	GSU1082	GSU1082	conserved hypothetical protein						+	1139420	1139632
YP_005833035	KN400_1060	GSU1083	GSU1083	GSU1083	flotillin band_7_5 domain protein						+	1139747	1140805
YP_005833036	KN400_1061	GSU1084	GSU1084	GSU1084	conserved hypothetical protein	1					+	1140809	1141528
YP_005833037	KN400_1062	GSU1085	GSU1085	GSU1085	conserved hypothetical protein						+	1141528	1142505
YP_005833038	KN400_1063	GSU1086	GSU1086	GSU1086	conserved hypothetical protein						+	1142498	1143151
YP_005833039	KN400_1064	GSU1087	GSU1087	GSU1087	phasin superfamily protein						+	1143235	1143552
YP_005833040	KN400_1065	GSU1088	GSU1088	GSU1088	quinone biosynthesis kinase AarF, putative	7	1	0.593472			+	1143546	1145231
YP_005833041	KN400_1066	GSU1089	GSU1089	GSU1089	iron-sulfur cluster-binding oxidoreductase						-	1145239	1146345
YP_005833042	KN400_1067	GSU1090	GSU1090	GSU1090	response receiver (REC)						+	1146507	1147244
YP_005833043	KN400_3437	GSU1091	GSU1091	GSU1091	transport protein, Tim44-like domain, putative	3	1	1.03627			+	1147419	1148384
YP_005833044	KN400_1068	GSU1092	GSU1092	GSU1092	GH3 family protein	7	2	1.24224			-	1148329	1149939
YP_005833045	KN400_1069	GSU1093	GSU1093	GSU1093	conserved hypothetical protein	3	2	1.84332			-	1149936	1151021
YP_005833046	KN400_1070	GSU1094	GSU1094	GSU1094	conserved hypothetical protein	6	3	22.9008	1		-	1151053	1151184
YP_005833047	KN400_1071	GSU1095	GSU1095	GSU1095	phosphate transport system regulatory protein PhoU	8	1	1.45773		phoU	-	1151357	1152043
YP_005833048	KN400_1072	GSU1096	GSU1096	GSU1096	phosphate ABC transporter, ATP-binding protein	13	1	1.2837		pstB	-	1152075	1152854
YP_005833049	KN400_1073	GSU1097	GSU1097	GSU1097	phosphate ABC transporter, membrane protein PstA	19	1	1.08696		pstA	-	1152911	1153831
YP_005833050	KN400_1074	GSU1098	GSU1098	GSU1098	phosphate ABC transporter, membrane protein PstC	25	2	2.04708		pstC	-	1153831	1154808
YP_005833051	KN400_1075	GSU1099	GSU1099	GSU1099	phosphate ABC transporter, periplasmic phosphate-binding protein	39	3	2.91829		pstS	-	1154931	1155959
YP_005833052	KN400_1076	GSU1100	GSU1100	GSU1100	protein of unknown function DUF2495	9					-	1156125	1156562
YP_005833053	KN400_1077	GSU1101	GSU1101	GSU1101	phosphate sensor histidine kinase (HAMP, PAS, HisKA, HATPase_c)	63	10	5.65291		phoR	-	1156750	1158519
YP_005833054	KN400_1078	GSU1102	GSU1102	GSU1102	winged-helix phosphate transcriptional response regulator (REC, trans_reg_C)	26				phoB	-	1158519	1159196
YP_005833055	KN400_1079	GSU1103	GSU1103	GSU1103	acyl-CoA synthetase, AMP-forming	1					+	1159651	1161309
YP_005833056	KN400_1080	GSU1104	GSU1104	GSU1104	lipoprotein, putative	1					+	1161323	1161469
YP_005833057	KN400_1081	GSU1105	GSU1105	GSU1105	prolidase family protein	2					+	1161500	1162693
YP_005833058	KN400_1082	GSU1106	GSU1106	GSU1106	citrate synthase					gltA	+	1163071	1164396
YP_005833059	KN400_1083	GSU1107	GSU1107	GSU1107	AMMECR1 family protein						-	1164525	1165064
YP_005833060	KN400_1084	GSU1108	GSU1108	GSU1108	aldehyde dehydrogenase						+	1165201	1166628
YP_005833061	KN400_1085	GSU3524	GSU3524	GSU3524	lipoprotein, putative						+	1166815	1167012
YP_005833062	KN400_1086	GSU1110	GSU1110	GSU1110	nucleoside diphosphate kinase					ndk	+	1167152	1167565
YP_005833063	KN400_1087	GSU1111	GSU1111	GSU1111	23S rRNA (2-methyl-A2503)-methyltransferase					rlmN	+	1167632	1168714
YP_005833064	KN400_1088	GSU1112	GSU1112	GSU1112	methylthioadenosine phosphorylase					mtaP	+	1168716	1169576
YP_005833065	KN400_1089	GSU1113	GSU1113	GSU1113	adenosine kinase	1					+	1169587	1170528
YP_005833066	KN400_1090	GSU1114	GSU1114	GSU1114	TPR domain lipoprotein						+	1170653	1171396
YP_005833067	KN400_1091	GSU1115	GSU1115	GSU1115	helix-turn-helix domain protein	1					+	1171406	1172260
YP_005833068	KN400_1092	GSU1116	GSU1116	GSU1116	GAF domain protein, putative	1					+	1172319	1173056
YP_005833069	KN400_1093	GSU1117	GSU1117	GSU1117	response regulator (REC), putative						+	1173120	1173503
YP_005833070	KN400_1094	GSU1118	GSU1118	GSU1118	universal stress protein Usp					usp-2	+	1173529	1173978
YP_005833071	KN400_1095	GSU1119	GSU1119	GSU1119	response receiver histidine kinase (REC, HisKA, HATPase_c)						+	1174113	1175300
YP_005833072	KN400_1096	GSU1120	GSU1120	GSU1120	response receiver (REC)						+	1175377	1175781
YP_005833073	KN400_1097	GSU1121	GSU1121	GSU1121	FAD-dependent oxidoreductase, putative	1	1	0.62461			+	1175791	1177392
YP_005833074	KN400_1098	GSU1122	GSU1122	GSU1122	3'-to-5' exonuclease YhaM					yhaM	+	1177389	1178516
YP_005833075	KN400_1099	GSU1123	GSU1123	GSU1123	zinc-dependent hydrolase YcbL					ycbL	+	1178546	1179175
YP_005833076	KN400_1100	GSU1124	GSU1124	GSU1124	phosphopantothenylcysteine decarboxylase and phosphopantothenate--cysteine ligase					coaBC	+	1179220	1180419
YP_005833077	KN400_1101	GSU1125	GSU1125	GSU1125	conserved hypothetical protein						-	1180436	1181341
YP_005833078	KN400_1102	GSU1126	GSU1126	GSU1126	uracil-DNA glycosylase						+	1181387	1182118
YP_005833079	KN400_1103	GSU1127	GSU1127	GSU1127	conserved hypothetical protein						+	1182125	1182505
YP_005833080	KN400_1104	GSU1128	GSU1128	GSU1128	acyl-CoA thioesterase						+	1182569	1183012
YP_005833081	KN400_1105	GSU1129	GSU1129	GSU1129	sigma-54-dependent transcriptional response regulator (REC, sigma54 interaction, HTH8)						-	1183166	1184527
YP_005833082	KN400_1106	GSU1130	GSU1130	GSU1130	chromosome segregation ATPase SMC						+	1184677	1188204
YP_005833083	KN400_1107	GSU1131	GSU1131	GSU1131	GTPase-activating protein, putative						+	1188224	1188583
YP_005833084	KN400_1108	GSU1132	GSU1132	GSU1132	signal recognition particle GTPase FtsY					ftsY	+	1188585	1189637
YP_005833085	KN400_1109	GSU1133	GSU1133	GSU1133	cell division protein ZapB	1				zapB	+	1189699	1189875
YP_005833086	KN400_1110	GSU1134	GSU1134	GSU1134	cell division protein ZapA					zapA	+	1189875	1190162
YP_005833087	KN400_3438	GSU1135	GSU1135	GSU1135	hypothetical protein						+	1190260	1190364
YP_005833088	KN400_1111	GSU1136	GSU1136	GSU1136	5-formyltetrahydrofolate cyclo-ligase						+	1190544	1191107
YP_005833089	KN400_1112	GSU1137	GSU1137	GSU1137	endoribonuclease Y					rny	+	1191135	1192697
YP_005833090	KN400_1113	GSU1138	GSU1138	GSU1138	2',3'-cyclic nucleotide 2'-phosphodiesterase						+	1192687	1193475
YP_005833091	KN400_1114	GSU1139	GSU1139	GSU1139	tyrosyl-tRNA synthetase					tyrS	+	1193493	1194704
	KN400_1115	GSU3525	none	none	ThiF family protein, fragment						-	1200269	1200511
YP_005833092	KN400_1116	GSU1140	GSU1140	GSU1140	methyl-accepting chemotaxis sensory transducer, class 34H					mcp34H-3	+	1200609	1202792
YP_005833093	KN400_1117	GSU1141	GSU1141	GSU1141	methyl-accepting chemotaxis sensory transducer, class 34H	72	23	14.4745		mcp34H-10	+	1202878	1204467
YP_005833094	KN400_1118	GSU1142	GSU1142	GSU1142	scaffold protein CheW associated with MCPs of class 34H					cheW34H-1	+	1204606	1205100
YP_005833095	KN400_1119	GSU1143	GSU1143	GSU1143	protein glutamate methyltransferase CheR associated with MCPs of class 34H					cheR34H	+	1205134	1205997
YP_005833096	KN400_1121	GSU1144	GSU1144	GSU1144	protein glutamine deamidase and protein glutamate methylesterase CheD associated with MCPs of class 34H					cheD34H	+	1205994	1206476
YP_005833097	KN400_1122	GSU1145	GSU1145	GSU1145	protein glutamate methylesterase CheB associated with MCPs of class 34H, response receiver domain-containing					cheB34H	+	1206505	1207569
YP_005833098	KN400_1123	GSU1146	GSU1146	GSU1146	lipoprotein, putative						+	1207721	1208782
YP_005833099	KN400_1124	GSU1147	GSU1147	GSU1147	conserved hypothetical protein						+	1208840	1209877
YP_005833100	KN400_1125	GSU1148	GSU1148	GSU1148	sensor histidine kinase (HAMP, HisKA, HATPase_c)						+	1209933	1211852
YP_005833101	KN400_1126	GSU1149	GSU1149	GSU1149	cyclic diguanylate phosphodiesterase (EAL)						+	1211925	1213160
YP_005833102	KN400_1127	GSU1150	GSU1150	GSU1150	radical SAM domain iron-sulfur cluster-binding oxidoreductase with cobalamin-binding-like domain					hpnJ	+	1213270	1214697
YP_005833103	KN400_1128	GSU1151	GSU1151	GSU1151	hydrolase, putative					hpnK	+	1214708	1215574
YP_005833104	KN400_1129	GSU1152	GSU1152	GSU1152	membrane protein, putative						+	1215567	1215947
YP_005833105	KN400_1130	GSU1153	GSU1153	GSU1153	outer membrane lipoprotein						-	1216025	1217701
YP_005833106	KN400_1131	GSU1154	GSU1154	GSU1154	surface repeat protein, putative	20	8	0.565731			-	1217710	1231851
YP_005833107	KN400_1132	GSU1155	GSU1155	GSU1155	glutaredoxin family protein						-	1232063	1232434
YP_005833108	KN400_1133	GSU1156	GSU1156	GSU1156	asparaginyl-tRNA synthetase					asnS	+	1232527	1233912
YP_005833109	KN400_1134	GSU1157	GSU1157	GSU1157	protein of unknown function DUF503						+	1233947	1234228
YP_005833110	KN400_1135	GSU1158	GSU1158	GSU1158	superoxide dismutase, iron/manganese-containing					sodA	+	1234375	1234953
YP_005833111	KN400_1136	GSU1159	GSU1159	GSU1159	intracellular protease, PfpI family, putative						+	1235059	1235562
YP_005833112	KN400_1137	GSU1160	GSU1160	GSU1160	conserved hypothetical protein						+	1235574	1235987
YP_005833113	KN400_1138	GSU1161	GSU1161	GSU1161	efflux pump, RND family, membrane fusion protein						+	1236066	1237280
YP_005833114	KN400_1139	GSU1162	GSU1162	GSU1162	ABC transporter, ATP-binding protein						+	1237281	1237976
YP_005833115	KN400_1140	GSU1163	GSU1163	GSU1163	ABC transporter, membrane protein	4	1	0.864304			+	1237980	1239137
YP_005833116	KN400_1141	GSU1164	GSU1164	GSU1164	ABC transporter, membrane protein	1					+	1239137	1240300
YP_005833117	KN400_1142	GSU1165	GSU1165	GSU1165	GAF domain phosphoenolpyruvate--protein phosphotransferase PtsP	8	2	0.852878		ptsP	-	1240310	1242655
YP_005833118	KN400_1143	GSU1166	GSU1166	GSU1166	TPR domain protein						+	1242822	1243622
YP_005833119	KN400_1144	GSU1167	GSU1167	GSU1167	conserved hypothetical protein						+	1243706	1244056
YP_005833120	KN400_1145	GSU1168	GSU1168	GSU1168	SCP-like extracellular lipoprotein						+	1244192	1244809
YP_005833121	KN400_1146	GSU1169	GSU1169	GSU1169	protein of unknown function DUF3047						-	1244826	1245464
YP_005833122	KN400_1147	GSU1171	GSU1171	GSU1171	thioredoxin domain protein YyaL					yyaL	+	1245637	1247769
YP_005833123	KN400_1148	GSU1172	GSU1172	GSU1172	membrane protein MviN					mviN	+	1247844	1249409
YP_005833124	KN400_1149	GSU1173	GSU1173	GSU1173	methylated DNA--protein cysteine S-methyltransferase				1	ogt	+	1249406	1249948
YP_005833125	KN400_1150	GSU1174	GSU1174	GSU1174	nucleoside triphosphate pyrophosphohydrolase MazG					mazG	-	1250232	1251023
YP_005833126	KN400_1151	GSU1175	GSU1175	GSU1175	queuine tRNA-ribosyltransferase	1				tgt-1	-	1251092	1252198
YP_005833127	KN400_1152	GSU1176	GSU1176	GSU1176	succinate dehydrogenase/fumarate reductase, cytochrome b558 subunit	1	1	1.51057		frdC	+	1252732	1253394
YP_005833128	KN400_1153	GSU1177	GSU1177	GSU1177	succinate dehydrogenase/fumarate reductase, flavoprotein subunit	3				frdA	+	1253405	1255318
YP_005833129	KN400_1154	GSU1178	GSU1178	GSU1178	succinate dehydrogenase/fumarate reductase, iron-sulfur protein					frdB	+	1255318	1256079
YP_005833130	KN400_1156	GSU1179	GSU1179	GSU1179	protein of unknown function, DUF2276-containing	1					+	1256383	1257300
YP_005833131	KN400_1157	GSU1180	GSU1180	GSU1180	cell division ATP-dependent zinc protease FtsH					ftsH-1	+	1257467	1259320
YP_005833132	KN400_1158	GSU1181	GSU1181	GSU1181	conserved hypothetical protein						-	1259325	1259489
YP_005833133	KN400_1159	GSU1182	GSU1182	GSU1182	4-alpha-glucanotransferase	2	1	0.675219		malQ	+	1259607	1261088
YP_005833134	KN400_1160	GSU1183	GSU1183	GSU1183	O-acetyl-L-homoserine sulfhydrylase					metY-1	+	1261216	1262502
YP_005833135	KN400_1161	GSU1184	GSU1184	GSU1184	acyl carrier protein phosphodiesterase, putative					acpH	+	1262587	1263171
YP_005833136	KN400_1162	GSU1185	GSU1185	GSU1185	adenosine kinase						-	1263582	1264070
YP_005833137	KN400_1163	GSU1188	GSU1188	GSU1188	rhomboid-related membrane protein				1		+	1264659	1265498
YP_005833138	KN400_1164	GSU1189	GSU1189	GSU1189	peptidase, M48 family						-	1265513	1266463
YP_005833139	KN400_1165	GSU1190	GSU1190	GSU1190	tRNA (5-carboxymethylaminomethyl-2-seleno-U34)-2-selenouridine synthase					selU	-	1266468	1267502
YP_005833140	KN400_1166	GSU1192	GSU1192	GSU1192	PilZ domain protein						+	1267778	1268152
YP_005833141	KN400_1167	GSU1193	GSU1193	GSU1193	ketose-1,6-bisphosphate aldolase, class II, putative	1					+	1268265	1269551
YP_005833142	KN400_1168	GSU1194	GSU1194	GSU1194	transporter, RhtB family						+	1269623	1270243
YP_005833143	KN400_1169	GSU1195	GSU1195	GSU1195	metal-dependent phosphohydrolase (HDc)						+	1270263	1271042
YP_005833144	KN400_1170	GSU1196	GSU1196	GSU1196	conserved hypothetical protein	2	2	5.22193			-	1271039	1271422
YP_005833145	KN400_1171	GSU1197	GSU1197	GSU1197	SpoU-class rRNA methyltransferase CspR	8	3	6.07287			-	1271428	1271922
YP_005833146	KN400_1172	GSU1198	GSU1198	GSU1198	D-3-phosphoglycerate dehydrogenase	2				serA	+	1272098	1273726
YP_005833147	KN400_1173	GSU1199	GSU1199	GSU1199	nuclease, putative	1					+	1273807	1274370
YP_005833148	KN400_1174	GSU1200	GSU1200	GSU1200	RNA-binding S1 domain protein	2					+	1274460	1275668
YP_005833149	KN400_1175	GSU1201	GSU1201	GSU1201	transcription elongation factor GreB					greB	+	1275674	1276159
YP_005833150	KN400_1176	GSU1202	GSU1202	GSU1202	mannose-1-phosphate guanylyltransferase (truncated mannose-6-phosphate isomerase domain)						+	1276264	1277337
YP_005833151	KN400_1177	GSU1203	GSU1203	GSU1203	potassium/proton antiporter, putative	1					+	1277398	1278858
YP_005833152	KN400_1178	GSU1204	GSU1204	GSU1204	Kef-type potassium transporter, NAD-binding protein						+	1279009	1281063
YP_005833153	KN400_1179	GSU1205	GSU1205	GSU1205	flavodoxin, putative						+	1281060	1281533
YP_005833154	KN400_1180	GSU1206	GSU1206	GSU1206	metal-dependent phosphohydrolase, putative						+	1281530	1282126
YP_005833155	KN400_1181	GSU1207	GSU1207	GSU1207	HesB/YadR/YfhF family protein, selenocysteine-containing						+	1282128	1282415
YP_005833156	KN400_1182	GSU1208	GSU1208	GSU1208	membrane protein (UPF0126, UPF0126)						+	1282431	1283075
YP_005833157	KN400_1183	GSU1209	GSU1209	GSU1209	conserved hypothetical protein						-	1283095	1283826
YP_005833158	KN400_1184	GSU1210	GSU1210	GSU1210	metal-dependent hydrolase, beta-lactamase superfamily						+	1283946	1284857
YP_005833159	KN400_1185	GSU1211	GSU1211	GSU1211	HNH endonuclease family protein						+	1284859	1285194
YP_005833160	KN400_1186	GSU1212	GSU1212	GSU1212	protein of unknown function DUF2950						-	1285288	1286265
YP_005833161	KN400_1187	GSU1213	GSU1213	GSU1213	conserved hypothetical protein						-	1286329	1287645
YP_005833162	KN400_1188	GSU1214	GSU1214	GSU1214	helix-turn-helix SAM-dependent methyltransferase						+	1287953	1288954
YP_005833163	KN400_1189	GSU1215	GSU1215	GSU1215	thiol reductant ABC exporter, ATP-binding protein CydD					cydD	+	1288969	1290690
YP_005833164	KN400_1190	GSU1216	GSU1216	GSU1216	thiol reductant ABC exporter, ATP-binding protein CydC	2	2	1.21507		cydC	+	1290687	1292333
YP_005833165	KN400_1191	GSU1217	GSU1217	GSU1217	conserved hypothetical protein						+	1292393	1292560
YP_005833166	KN400_1192	GSU1218	GSU1218	GSU1218	protein of unknown function DUF329						+	1292690	1292869
YP_005833167	KN400_1193	GSU1219	GSU1219	GSU1219	glutamyl-tRNA synthetase, non-discriminating					gltX	+	1292880	1294280
YP_005833168	KN400_1194	GSU1220	GSU1220	GSU1220	response regulator (GspIIEN, REC)						-	1294393	1295226
YP_005833169	KN400_1195	GSU1221	GSU1221	GSU1221	ammonium transporter, putative						-	1295498	1296718
YP_005833170	KN400_1196	GSU1222	GSU1222	GSU1222	histone deacetylase family protein						+	1297015	1298172
YP_005833171	KN400_1197	GSU1223	GSU1223	GSU1223	conserved hypothetical protein						+	1298150	1299019
YP_005833172	KN400_1198	GSU1224	GSU1224	GSU1224	conserved hypothetical protein	1					+	1299016	1299975
YP_005833173	KN400_1199	GSU1225	GSU1225	GSU1225	conserved hypothetical protein						+	1300117	1300563
YP_005833174	KN400_1200	GSU1227	GSU1227	GSU1227	ABC transporter, ATP-binding protein						+	1300655	1301533
YP_005833175	KN400_1201	GSU1228	GSU1228	GSU1228	lipoprotein cytochrome c, 10 heme-binding sites	1	1	0.987167		omcI	+	1301576	1302589
YP_005833176	KN400_1202	GSU1229	GSU1229	GSU1229	outer membrane channel lipoprotein, putative						+	1302621	1304732
YP_005833177	KN400_1203	GSU1230	GSU1230	GSU1230	ABC transporter, periplasmic substrate-binding protein						+	1304754	1305716
YP_005833178	KN400_1204	GSU1231	GSU1231	GSU1231	response receiver-related domain protein	1	1	2.53165			+	1305750	1306145
YP_005833179	KN400_1205	GSU1232	GSU1232	GSU1232	conserved hypothetical protein						+	1306162	1306554
YP_005833180	KN400_1206	GSU1233	GSU1233	GSU1233	manganese/nickel-dependent phosphodiesterase, YfcE family						-	1306565	1307041
YP_005833181	KN400_1207	GSU1234	GSU1234	GSU1234	peptidase, S49 family						+	1307180	1308061
YP_005833182	KN400_1208	GSU1235	GSU1235	GSU1235	archaeal-type glutamate synthase subunit, putative						-	1308143	1308889
YP_005833183	KN400_1209	GSU1236	GSU1236	GSU1236	glutamine amidotransferase, class II						-	1308955	1310079
YP_005833184	KN400_1210	GSU1237	GSU1237	GSU1237	FAD-dependent pyridine nucleotide-disulfide oxidoreductase family protein	1	1	0.763359			-	1310127	1311437
YP_005833185	KN400_1211	GSU1238	GSU1238	GSU1238	iron-sulfur cluster-binding oxidoreductase						-	1311434	1311883
YP_005833186	KN400_1212	GSU1239	GSU1239	GSU1239	glutamate synthase, FMN-Fe(II)-binding domain protein	1					-	1311888	1313417
YP_005833187	KN400_1214	GSU1240	GSU1240	GSU1240	PilZ domain protein						-	1313726	1314724
YP_005833188	KN400_1215	GSU1241	GSU1241	GSU1241	protein of unknown function DUF1858						-	1314721	1314924
YP_005833189	KN400_1216	GSU1242	GSU1242	GSU1242	amino acid aminotransferase, putative						-	1315092	1316291
YP_005833190	KN400_1217	GSU1243	GSU1243	GSU1243	pantetheine-phosphate adenylyltransferase					coaD	-	1316333	1316827
YP_005833191	KN400_1218	GSU1244	GSU1244	GSU1244	DNA methyltransferase, putative	3	1	1.7762			-	1316834	1317397
YP_005833192	KN400_1219	GSU1245	GSU1245	GSU1245	ketose-1,6-bisphosphate aldolase, class II, putative						-	1317385	1318479
YP_005833193	KN400_1220	GSU1246	GSU1246	GSU1246	deoxyguanosine triphosphate triphosphohydrolase, putative						+	1318637	1319794
YP_005833194	KN400_1221	GSU1247	GSU1247	GSU1247	conserved hypothetical protein						+	1320045	1320611
YP_005833195	KN400_1222	GSU1248	GSU1248	GSU1248	transposase, ISL3 family, N-terminal fragment						-	1320811	1321149
YP_005833196	KN400_1223	GSU1249	GSU1249	GSU1249	sensor histidine kinase (PAS, HisKA, HATPase_c)	1	1	0.635324			+	1321335	1322909
YP_005833197	KN400_1224	GSU1250	GSU1250	GSU1250	sigma-54-dependent transcriptional response regulator (REC, sigma54 interaction, HTH8)	1					+	1322937	1324346
YP_005833198	KN400_1225	GSU1251	GSU1251	GSU1251	ATS1 domain repeat protein	214	66	10.5634			+	1324722	1330970
YP_005833199	KN400_1226	GSU1252	GSU1252	GSU1252	multicopper oxidase with phosphopantotheine attachment site	229	51	10.2864			+	1330997	1335955
YP_005833200	KN400_1227	GSU1253	GSU1253	GSU1253	conserved hypothetical protein	95	28	13.7322			+	1335994	1338033
YP_005833201	KN400_1228	GSU1254	GSU1254	GSU1254	conserved hypothetical protein	25	14	10.4244			+	1338037	1339380
YP_005833202	KN400_1229	GSU1255	GSU1255	GSU1255	SCO family protein	1					+	1339401	1339985
YP_005833203	KN400_1230	GSU1256	GSU1256	GSU1256	SCO family protein	6	1	1.5528			+	1339982	1340626
YP_005833204	KN400_1231	GSU1257	GSU1257	GSU1257	cytochrome c and periplasmic receptor, 1 heme-binding site	4					+	1340623	1342248
YP_005833205	KN400_1232	GSU1258	GSU1258	GSU1258	NosL family protein						+	1342339	1342821
YP_005833206	KN400_1233	GSU1259	GSU1259	GSU1259	conserved hypothetical protein						+	1342827	1343132
YP_005833207	KN400_1234	GSU1260	GSU1260	GSU1260	ABC transporter, membrane protein	6	1	0.882613			+	1343119	1344252
YP_005833208	KN400_1235	GSU1261	GSU1261	GSU1261	ABC transporter, ATP-binding protein	14	4	5.85652			+	1344254	1344937
YP_005833209	KN400_1236	GSU1262	GSU1262	GSU1262	membrane protein, putative	22	5	5.02513			+	1344934	1345929
YP_005833210	KN400_1237	GSU1263	GSU1263	GSU1263	RNA-binding protein YhbY	3	2	6.75676		yhbY	-	1346002	1346298
YP_005833211	KN400_1238	GSU1264	GSU1264	GSU1264	histidine phosphotransfer domain protein	8	1	3.18471			-	1346378	1346692
YP_005833212	KN400_1239	GSU1265	GSU1265	GSU1265	sensor histidine kinase response regulator (HisKA, HATPase_c, REC)	1					-	1346705	1348042
YP_005833213	KN400_1240	GSU1266	GSU1266	GSU1266	membrane GTPase LepA					lepA	+	1348248	1350050
YP_005833214	KN400_1241	GSU1267	GSU1267	GSU1267	signal peptidase I	1				lepB	+	1350075	1350743
YP_005833215	KN400_1242	GSU1268	GSU1268	GSU1268	helix-turn-helix transcriptional regulator, LysR family	2	1	0.993049			-	1350736	1351743
YP_005833216	KN400_1243	GSU1269	GSU1269	GSU1269	hypothetical protein	1	1	0.291971			-	1351900	1355325
YP_005833217	KN400_1244	GSU1270	GSU1270	GSU1270	pyrimidine operon regulator and uracil phosphoribosyltransferase PyrR					pyrR	+	1355917	1356450
YP_005833218	KN400_1245	GSU1271	GSU1271	GSU1271	aspartate carbamyltransferase					pyrB	+	1356516	1357451
YP_005833219	KN400_1246	GSU1272	GSU1272	GSU1272	dihydroorotase	2	1	0.783085		pyrC	+	1357503	1358780
YP_005833220	KN400_1247	GSU1273	GSU1273	GSU1273	carbamyl-phosphate synthase, small subunit	1				carA	+	1358871	1359995
YP_005833221	KN400_1248	GSU1274	GSU1274	GSU1274	radical SAM domain iron-sulfur cluster-binding oxidoreductase						+	1359998	1360957
YP_005833222	KN400_1249	GSU1275	GSU1275	GSU1275	protein of unknown function DUF486						+	1360959	1361288
YP_005833223	KN400_1250	GSU1276	GSU1276	GSU1276	carbamyl-phosphate synthase, large subunit lipoprotein, glutamine-dependent					carB	+	1361329	1364574
YP_005833224	KN400_1251	GSU1277	GSU1277	GSU1277	transcription elongation factor GreA					greA	+	1364660	1365136
YP_005833225	KN400_1252	GSU1278	GSU1278	GSU1278	protein of unknown function DUF1858						+	1365209	1365406
YP_005833226	KN400_1253	GSU1279	GSU1279	GSU1279	nickel ABC transporter, membrane protein NikMN	3				nikMN	+	1365589	1366620
YP_005833227	KN400_1254	GSU1280	GSU1280	GSU1280	nickel ABC transporter, membrane protein NikQ					nikQ	+	1366648	1367460
YP_005833228	KN400_1255	GSU1281	GSU1281	GSU1281	nickel ABC transporter, ATP-binding protein	1				nikO	+	1367457	1368206
YP_005833229	KN400_1256	GSU1282	GSU1282	GSU1282	outer membrane channel, putative	2	2	1.25628			+	1368230	1369822
YP_005833230	KN400_1257	GSU1283	GSU1283	GSU1283	NosL family protein						+	1370009	1370515
YP_005833231	KN400_1258	GSU1284	GSU1284	GSU1284	cytochrome c, 1 heme-binding site						+	1370564	1371031
YP_005833232	KN400_1259	GSU1285	GSU1285	GSU1285	sensor histidine kinase response regulator (PAS, PAS, HisKA, HATPase_c, REC)	5	3	1.29422			+	1371231	1373549
YP_005833233	KN400_1260	GSU1286	GSU1286	GSU1286	response receiver CheY associated with MCPs of class 34H					cheY34H-2	+	1373586	1373981
YP_005833234	KN400_1261	GSU1287	GSU1287	GSU1287	methyl-accepting chemotaxis sensory transducer, class 34H-related	1	1	0.531067		mcp34H-1	+	1374112	1375995
YP_005833235	KN400_1262	GSU3526	GSU3526	GSU3526	STAS domain protein	1					+	1376012	1376374
YP_005833236	KN400_1263	GSU1289	GSU1289	GSU1289	response receiver CheY associated with MCPs of class 34H					cheY34H-1	+	1376374	1376739
YP_005833237	KN400_1264	GSU1290	GSU1290	GSU1290	sensor histidine kinase CheA associated with MCPs of class 34H	4	1	0.475059		cheA34H	+	1376739	1378844
YP_005833238	KN400_1265	GSU1291	GSU1291	GSU1291	response regulator (REC), putative						+	1379062	1379433
YP_005833239	KN400_1266	GSU1292	GSU1292	GSU1292	sensor histidine kinase (PAS, HATPase_c)						+	1379457	1380611
YP_005833240	KN400_1267	GSU1293	GSU1293	GSU1293	helix-turn-helix transcriptional response regulator, LuxR family (REC, HTH_LuxR)	7	3	4.61538			+	1380867	1381517
YP_005833241	KN400_1268	GSU1294	GSU1294	GSU1294	methyl-accepting chemotaxis sensory transducer, class 34H					mcp34H-7	+	1381811	1384699
YP_005833242	KN400_1269	GSU1295	GSU1295	GSU1295	periplasmic solute-binding protein						+	1384902	1385621
YP_005833243	KN400_1270	GSU1296	none	GSU1296	sensor histidine kinase response regulator (HisKA, HATPase_c, REC)				5		+	1385626	1387848
YP_005833244	KN400_1272	GSU1298	GSU1298	GSU1298	methyl-accepting chemotaxis sensory transducer, class 34H	8	1	0.586166		mcp34H-2	+	1388105	1389811
YP_005833245	KN400_1273	none	none	GSU1300	methyl-accepting chemotaxis sensory transducer						+	1389821	1391227
YP_005833246	KN400_1274	GSU1301	GSU1301	GSU1301	scaffold protein CheW associated with MCPs of class 34H	3	1	2.02429		cheW34H-3	+	1391237	1391731
YP_005833247	KN400_1275	GSU1302	GSU1302	GSU1302	sensor histidine kinase response regulator (HAMP, HisKA, HATPase_c, REC), putative heme-binding site	2	1	0.398883			+	1392047	1394554
YP_005833248	KN400_1276	GSU1303	GSU1303	GSU1303	methyl-accepting chemotaxis sensory transducer, class 34H	2	1	0.673854		mcp34H-11	+	1394911	1396395
YP_005833249	KN400_1277	GSU1304	GSU1304	GSU1304	methyl-accepting chemotaxis sensory transducer, class 34H	15	4	2.35294		mcp34H-12	+	1396632	1398332
YP_005833250	KN400_1278	GSU1305	GSU1305	GSU1305	glutamate dehydrogenase, NADP-dependent	1				gdhA	-	1398502	1399854
YP_005833251	KN400_1279	GSU1306	GSU1306	GSU1306	phosphotransferase, PolIIIAc domain-containing, putative	17	1	0.655308			+	1400183	1401709
YP_005833252	KN400_1280	GSU1307	GSU1307	GSU1307	nonheme ferritin	20	4	7.67754		ftn	+	1401781	1402302
YP_005833253	KN400_1281	GSU1308	GSU1308	GSU1308	protein of unknown function DUF1450	10	3	13.7615			+	1402386	1402604
YP_005833254	KN400_1282	GSU1309	GSU1309	GSU1309	conserved hypothetical protein						+	1402887	1404116
YP_005833255	KN400_1283	GSU1310	GSU1310	GSU1310	FAD-dependent pyridine nucleotide-disulfide oxidoreductase family protein	1	1	0.909091			-	1404157	1405257
YP_005833256	KN400_1284	GSU1311	GSU1311	GSU1311	glucose-6-phosphate isomerase					pgi	-	1405254	1406843
YP_005833257	KN400_1285	GSU1312	GSU1312	GSU1312	radical SAM domain iron-sulfur cluster-binding oxidoreductase, DUF3641 and selenocysteine-containing	1	1	0.993049			-	1406860	1407867
YP_005833258	KN400_1286	GSU1313	GSU1313	GSU1313	carboxymuconolactone decarboxylase family protein						-	1407879	1408211
YP_005833259	KN400_1287	GSU1314	GSU1314	GSU1314	membrane protein, putative						-	1408211	1408891
YP_005833260	KN400_1288	GSU1315	GSU1315	GSU1315	dihydrolipoamide dehydrogenase	1	1	0.659196		lpdA-4	-	1408980	1410497
YP_005833261	KN400_1289	GSU1316	GSU1316	GSU1316	response regulator sensor (REC, GAF)						-	1410611	1411585
YP_005833262	KN400_1291	GSU1317	GSU1317	GSU1317	octaprenyl diphosphate synthase	2				ispB	+	1411772	1412740
YP_005833263	KN400_1292	GSU1318	GSU1318	GSU1318	conserved hypothetical protein						+	1412894	1413154
YP_005833264	KN400_1293	GSU1319	GSU1319	GSU1319	sensor histidine kinase (HisKA, HATPase_c)	4					+	1413325	1414428
YP_005833265	KN400_1294	GSU1320	GSU1320	GSU1320	sigma-54-dependent transcriptional response regulator (REC, sigma54 interaction, HTH8)	2	1	0.722022			+	1414445	1415830
YP_005833266	KN400_1295	GSU1321	GSU1321	GSU1321	apocytochrome c disulfide reductase lipoprotein ResA					resA	+	1415827	1416333
YP_005833267	KN400_1296	GSU1322	GSU1322	GSU1322	cytochrome c biogenesis protein CcdA	1				ccdA	+	1416359	1417087
YP_005833268	KN400_1297	GSU1323	GSU1323	GSU1323	glyoxalase/bleomycin resistance protein/dioxygenase superfamily protein	2	1	2.25734			+	1417089	1417532
YP_005833269	KN400_3439	GSU3527	GSU3527	GSU3527	conserved hypothetical protein	1	1	6.71141			+	1417586	1417735
YP_005833270	KN400_1298	GSU1324	GSU1324	GSU1324	RNA-binding protein						-	1417742	1418065
YP_005833271	KN400_1299	GSU1326	GSU1326	GSU1326	ATP-dependent DNA helicase RecG	22	2	0.868432		recG	+	1418421	1420724
YP_005833272	KN400_1300	GSU1327	GSU1327	GSU1327	homocysteine S-methyltransferase domain protein						+	1420736	1421692
YP_005833273	KN400_1301	GSU1328	GSU1328	GSU1328	protein of unknown function DUF1255	1					+	1421729	1422043
YP_005833274	KN400_1302	GSU1329	GSU1329	GSU1329	glutamyl-Q-tRNA(Asp) synthetase					yadB	+	1422080	1423024
YP_005833275	KN400_1303	GSU1330	GSU1330	GSU1330	metal ion efflux pump, RND family, outer membrane protein						+	1423253	1424533
YP_005833276	KN400_1304	GSU1331	GSU1331	GSU1331	metal ion efflux pump, RND family, membrane fusion protein	1					+	1424557	1425912
YP_005833277	KN400_1305	GSU1332	GSU1332	GSU1332	metal ion efflux pump, RND family, inner membrane protein						+	1425923	1429060
YP_005833278	KN400_1306	GSU1333	GSU1333	GSU1333	conserved hypothetical protein						+	1429096	1429569
YP_005833279	KN400_1307	GSU1334	GSU1334	GSU1334	cytochrome c, 8 heme-binding sites	81	24	16.6782			-	1429642	1431081
YP_005833280	KN400_1308	GSU1336	GSU1336	GSU1336	membrane protein, TerC family	29	4	5.42741			-	1431315	1432052
YP_005833281	KN400_1309	GSU1337	GSU1337	GSU1337	lipoprotein, putative				2		+	1432380	1433219
YP_005833282	KN400_1310	GSU1338	GSU1338	GSU1338	heavy metal transport/detoxification domain protein	8	1	2.47525			+	1433468	1433872
YP_005833283	KN400_1311	GSU1339	GSU1339	GSU1339	protein of unknown function DUF2318	3					+	1433989	1434465
YP_005833284	KN400_1312	GSU1340	GSU1340	GSU1340	ABC transporter, membrane protein	4					+	1434507	1435667
YP_005833285	KN400_1313	GSU1341	GSU1341	GSU1341	ABC transporter, ATP-binding protein	11	5	7.10227			+	1435700	1436404
YP_005833286	KN400_1314	GSU1342	GSU1342	GSU1342	helix-turn-helix transcriptional regulator, LysR family	1	1	1.10132			-	1436752	1437660
YP_005833287	KN400_1315	GSU1343	GSU1343	GSU1343	amidohydrolase, YcaC-related	1	1	1.53139			+	1437799	1438452
YP_005833288	KN400_1317	GSU1344	GSU1344	GSU1344	amidohydrolase, YtcJ-related	9	6	3.31309			+	1438563	1440374
YP_005833289	KN400_1318	GSU1345	GSU1345	GSU1345	winged helix-turn-helix transcriptional regulator, Rrf2 family	15	3	6.50759			+	1440690	1441151
YP_005833290	KN400_1319	GSU1346	GSU1346	GSU1346	sulfate ABC transporter, periplasmic sulfate-binding protein	58	21	20.7305		cysP	+	1441219	1442232
YP_005833291	KN400_1320	GSU1347	GSU1347	GSU1347	sulfate ABC transporter, membrane protein CysU	31	14	16.8067		cysU	+	1442305	1443138
YP_005833292	KN400_1321	GSU1348	GSU1348	GSU1348	sulfate ABC transporter, membrane protein CysW	2				cysW	+	1443155	1443985
YP_005833293	KN400_1322	GSU1349	none	GSU1349	sulfate ABC transporter, ATP-binding protein				1	cysA	+	1444020	1445051
YP_005833294	KN400_1323	GSU1353	GSU1353	GSU1353	antitoxin, Phd family	3					+	1445375	1445650
YP_005833295	KN400_1324	GSU1354	GSU1354	GSU1354	toxin, RelE family	7	1	3.21543			+	1445655	1445966
YP_005833296	KN400_1325	GSU1355	GSU1355	none	protein of unknown function of ISGsu7						+	1446113	1446475
YP_005833297	KN400_1326	GSU1356	GSU1356	none	transposase of ISGsu7						+	1446472	1447362
YP_005833298	KN400_1327	none	none	none	DNA cytosine methyltransferase family protein						+	1447359	1448693
YP_005833299	KN400_3440	none	none	none	very short patch repair endonuclease					vsr	+	1448693	1449097
YP_005833300	KN400_3441	none	none	none	hypothetical protein						+	1449094	1450119
YP_005833301	KN400_1328	none	none	none	hypothetical protein						+	1450119	1451732
YP_005833302	KN400_1329	none	none	none	NERD and DEXDc domain protein						+	1451740	1453533
YP_005833303	KN400_1330	none	none	none	conserved hypothetical protein						+	1453520	1457170
YP_005833304	KN400_1331	none	none	none	protein of unknown function DUF1998						+	1457167	1459101
YP_005833305	KN400_1332	none	none	none	hypothetical protein						+	1459248	1459415
YP_005833306	KN400_1333	GSU1367	GSU1367	GSU1367	conserved hypothetical protein	13	3	4.61538	1		+	1459549	1460199
YP_005833307	KN400_1334	GSU1368	GSU1368	GSU1368	conserved hypothetical protein	15	5	5.73394			+	1460199	1461071
YP_005833308	KN400_1336	GSU1370	GSU1370	GSU1370	oxidoreductase, aldo/keto reductase family	17	6	5.70342			-	1461905	1462957
YP_005833309	KN400_1337	GSU1371	GSU1371	GSU1371	NADPH-dependent enal/enone/nitroreductase, Oye family	2				namA	-	1463118	1464215
YP_005833310	KN400_1338	GSU1372	GSU1372	GSU1372	glyoxalate/3-oxopropanoate/4-oxobutanoate reductase					ghr	-	1464318	1465178
YP_005833311	KN400_1340	GSU1374	GSU1374	GSU1374	methyl-accepting chemotaxis sensory transducer, class 40H					mcp40H-17	-	1465591	1467216
YP_005833312	KN400_1341	GSU1375	GSU1375	GSU1375	conserved hypothetical protein				1		+	1467804	1468463
YP_005833313	KN400_1342	GSU1376	GSU1376	GSU1376	protein of unknown function DUF169						-	1468447	1469268
YP_005833314	KN400_1343	GSU1377	GSU1377	GSU1377	enoyl-CoA hydratase/isomerase						-	1469362	1470144
YP_005833315	KN400_1344	GSU1378	GSU1378	GSU1378	metal-dependent hydrolase, beta-lactamase superfamily						+	1470388	1471419
YP_005833316	KN400_1345	GSU1379	GSU1379	GSU1379	ferric uptake regulation protein Fur	5	1	2.32019		fur	+	1471581	1472012
YP_005833317	KN400_1346	GSU1380	GSU1380	GSU1380	ferrous iron transport protein B	19	3	1.50678		feoB-1	+	1472256	1474247
YP_005833318	KN400_1347	GSU1381	GSU1381	GSU1381	conserved hypothetical protein						+	1474244	1474426
YP_005833319	KN400_1348	GSU1382	GSU1382	GSU1382	iron/manganese-dependent transcriptional regulator	4				ideR	+	1474460	1475104
YP_005833320	KN400_1349	GSU1383	GSU1383	GSU1383	3'-to-5' exonuclease, putative						+	1475359	1475904
YP_005833321	KN400_1350	GSU1384	GSU1384	GSU1384	CRISPR-associated helicase Cas3					cas3-2	+	1475985	1478636
YP_005833322	KN400_1351	GSU1385	GSU1385	GSU1385	CRISPR processing complex protein CasA					cse1	+	1478633	1480153
YP_005833323	KN400_1352	GSU1386	GSU1386	GSU1386	CRISPR processing complex protein CasB					cse2	+	1480137	1480580
YP_005833324	KN400_1353	GSU1387	GSU1387	GSU1387	CRISPR processing complex protein CasC					cse4	+	1480608	1481702
YP_005833325	KN400_1354	GSU1388	GSU1388	GSU1388	CRISPR processing complex protein CasD					cas5e	+	1481705	1482385
YP_005833326	KN400_1355	GSU1389	GSU1389	GSU1389	CRISPR processing complex protein CasE					cse3	+	1482372	1482980
YP_005833327	KN400_1356	GSU1390	GSU1390	GSU1390	antitoxin, XRE family						+	1483151	1483621
YP_005833328	KN400_1357	GSU1391	GSU1391	GSU1391	toxin, Fic family	3	1	1.71233			+	1483618	1484202
YP_005833329	KN400_1358	GSU1392	GSU1392	GSU1392	CRISPR-associated endodeoxyribonuclease Cas1	15	1	1.08696		cas1-2	+	1484230	1485150
YP_005833330	KN400_1359	GSU1393	GSU1393	GSU1393	CRISPR-associated endoribonuclease Cas2	1				cas2-2	+	1485131	1485436
YP_005833331	KN400_1422	GSU1394	GSU1394	GSU1394	laccase family multicopper oxidase				1	ompB	-	1500396	1504307
YP_005833332	KN400_1423	GSU1395	GSU1395	GSU1395	hypothetical protein						-	1504399	1504656
YP_005833333	KN400_1424	GSU1396	GSU1396	GSU1396	conserved hypothetical protein						-	1504919	1505272
YP_005833334	KN400_1425	GSU1397	GSU1397	GSU1397	ABC transporter, periplasmic substrate-binding protein, 1 heme-binding site						-	1505290	1506993
YP_005833335	KN400_1426	GSU1398	GSU1398	GSU1398	SCO family protein						-	1506990	1507571
YP_005833336	KN400_1427	GSU1399	GSU1399	GSU1399	magnesium transport protein CorA					corA-1	-	1507723	1508787
YP_005833337	KN400_1428	GSU1400	GSU1400	GSU1400	sensor diguanylate cyclase (PAS, GGDEF)						-	1508791	1509693
YP_005833338	KN400_1430	GSU1401	GSU1401	GSU1401	DNA polymerase III, alpha subunit					dnaE	+	1510023	1513490
YP_005833339	KN400_1431	GSU1402	GSU1402	GSU1402	acetyl-CoA carboxylase, carboxyl transferase, alpha subunit					accA	+	1513528	1514487
YP_005833340	KN400_1432	GSU1403	GSU1403	GSU1403	23S rRNA pseudouridine 2605 synthase					rluB	+	1514602	1515345
YP_005833341	KN400_1433	GSU1404	GSU1404	GSU1404	radical SAM domain iron-sulfur cluster-binding oxidoreductase						-	1515387	1516349
YP_005833342	KN400_1434	GSU3529	GSU3529	GSU3529	conserved hypothetical protein						-	1516474	1516725
YP_005833343	KN400_1435	GSU1406	GSU1406	GSU1406	conserved hypothetical protein, selenocysteine-containing						-	1516737	1516982
YP_005833344	KN400_1436	GSU1408	GSU1408	GSU1408	ATP-binding iron-sulfur cluster assembly factor						-	1516979	1517866
YP_005833345	KN400_1437	GSU1409	GSU1409	GSU1409	NifU-like domain protein						-	1517933	1518328
YP_005833346	KN400_1438	GSU1410	GSU1410	GSU1410	protein of unknown function DUF134						-	1518321	1518677
YP_005833347	KN400_1439	GSU1411	GSU1411	GSU1411	transporter, arsenite efflux pump ACR3 family						-	1518698	1519693
YP_005833348	KN400_1440	GSU1412	GSU1412	GSU1412	conserved hypothetical protein						-	1519716	1520126
YP_005833349	KN400_1441	GSU3530	GSU3530	GSU3530	iron-molybdenum cluster-binding protein						-	1520143	1520520
YP_005833350	KN400_1442	GSU1414	GSU1414	GSU1414	sensor histidine kinase response regulator (PAS, PAS, PAS, HisKA, HATPase_c, REC)						+	1520901	1523435
YP_005833351	KN400_1443	GSU1415	GSU1415	GSU1415	response regulator (REC), putative						+	1523662	1524057
YP_005833352	KN400_1444	GSU1416	GSU1416	GSU1416	iron-sulfur cluster-binding flavodoxin						+	1524101	1524883
YP_005833353	KN400_1445	GSU1417	GSU1417	GSU1417	response regulator (REC)						-	1525173	1525598
YP_005833354	KN400_1446	GSU1418	GSU1418	GSU1418	hypothetical protein						-	1525585	1525935
YP_005833355	KN400_1447	GSU1419	GSU1419	GSU1419	helix-turn-helix XRE domain protein						+	1526146	1526574
YP_005833356	KN400_1448	GSU1420	GSU1420	GSU1420	rRNA methyltransferase, YqxC-related, putative						+	1526586	1527377
YP_005833357	KN400_1449	GSU1421	GSU1421	GSU1421	DNA repair exonuclease SbcCD, D subunit, putative					sbcD-1	+	1527391	1528521
YP_005833358	KN400_1450	GSU1422	GSU1422	GSU1422	DNA repair exonuclease SbcCD, C subunit, putative					sbcC-1	+	1528521	1530695
YP_005833359	KN400_1451	GSU1423	GSU1423	GSU1423	purine nucleoside phosphoramidase					hinT	+	1530673	1531017
YP_005833360	KN400_1452	GSU1424	GSU1424	GSU1424	conserved hypothetical protein						+	1531042	1531605
YP_005833361	KN400_1453	GSU1425	GSU1425	GSU1425	prolipoprotein diacylglyceryl transferase					lgt	+	1532255	1533037
YP_005833362	KN400_1454	GSU1426	GSU1426	GSU1426	anti-sigma factor, protein serine/threonine kinase					rsbW	-	1533046	1533495
YP_005833363	KN400_1455	GSU1427	GSU1427	GSU1427	anti-anti-sigma factor					rsbV	-	1533507	1533842
YP_005833364	KN400_1456	GSU1429	GSU1429	GSU1429	sodium proline symporter, GAF and serine phosphatase domain protein				1		-	1533949	1537197
YP_005833365	KN400_1457	GSU1430	GSU1430	GSU1430	conserved hypothetical protein						-	1537194	1537451
YP_005833366	KN400_1458	GSU1431	GSU1431	GSU1431	kinase, putative						-	1537436	1539019
YP_005833367	KN400_1459	GSU1432	GSU1432	GSU1432	TPR domain protein						+	1539302	1541023
YP_005833368	KN400_1460	GSU1433	GSU1433	GSU1433	peptide ABC transporter, periplasmic peptide-binding lipoprotein						+	1541020	1542636
YP_005833369	KN400_1461	GSU1434	GSU1434	GSU1434	peptide ABC transporter, membrane protein						+	1542638	1543618
YP_005833370	KN400_1462	GSU1435	GSU1435	GSU1435	peptide ABC transporter, membrane protein						+	1543622	1544470
YP_005833371	KN400_1463	GSU1436	GSU1436	GSU1436	conserved hypothetical protein						+	1544497	1545021
YP_005833372	KN400_1464	GSU1437	GSU1437	GSU1437	peptidase lipoprotein, M48 family						+	1545042	1545836
YP_005833373	KN400_1465	GSU1438	GSU1438	GSU1438	ATPase DUF815, putative						+	1545839	1546717
YP_005833374	KN400_1466	GSU1440	GSU1440	GSU1440	conserved hypothetical protein						+	1546918	1547895
YP_005833375	KN400_1468	GSU1441	GSU1441	GSU1441	ferredoxin					frx-1	+	1547908	1548192
YP_005833376	KN400_1469	GSU1442	GSU1442	GSU1442	carbonic anhydrase, beta-family, clade C						+	1548282	1548983
YP_005833377	KN400_1470	GSU1443	GSU1443	GSU1443	sensor histidine kinase response regulator (HAMP, HisKA, HATPase_c, REC)						-	1549067	1551031
YP_005833378	KN400_1471	GSU1444	GSU1444	GSU1444	ABC transporter, periplasmic substrate-binding protein						-	1551040	1551933
	KN400_1472	GSU1445	none	none	ligand-gated TonB-dependent outer membrane channel, frameshifted				1		+	1552453	1554374
YP_005833379	KN400_1473	GSU1446	GSU1446	GSU1446	radical SAM domain iron-sulfur cluster-binding oxidoreductase						+	1554723	1556054
YP_005833380	KN400_1474	GSU1447	GSU1447	GSU1447	conserved hypothetical protein						-	1556115	1556333
YP_005833381	KN400_1475	GSU1448	GSU1448	GSU1448	metal-dependent phosphoesterase, PHP family						-	1556358	1557224
YP_005833382	KN400_1476	GSU1449	GSU1449	GSU1449	conserved hypothetical protein						+	1557388	1557618
YP_005833383	KN400_1477	GSU1450	GSU1450	GSU1450	endonuclease III-related DNA glycosidase, HhH-GPD superfamily						+	1557615	1558271
YP_005833384	KN400_1478	GSU1451	GSU1451	GSU1451	3-hydroxyisobutyrate dehydrogenase family protein						+	1558449	1559315
YP_005833385	KN400_1479	GSU1452	GSU1452	GSU1452	RNA methyltransferase, TrmA family						-	1559366	1560853
YP_005833386	KN400_1480	GSU1453	GSU1453	GSU1453	hypothetical protein						+	1561000	1562112
YP_005833387	KN400_1481	GSU1454	GSU1454	GSU1454	glycosyltransferase, CESA-like subfamily						+	1562102	1563520
YP_005833388	KN400_1482	GSU1455	GSU1455	GSU1455	hypothetical protein						+	1563492	1563689
YP_005833389	KN400_1483	GSU1456	GSU1456	GSU1456	conserved hypothetical protein						+	1563686	1566103
YP_005833390	KN400_1484	GSU1457	GSU1457	GSU1457	polysaccharide deacetylase domain protein						+	1566108	1566875
YP_005833391	KN400_1485	GSU1458	GSU1458	GSU1458	TPR domain protein						+	1566879	1568453
YP_005833392	KN400_1486	GSU1459	GSU1459	GSU1459	4-hydroxy-3-methylbut-2-en-1-yl diphosphate synthase					ispG	+	1568542	1569603
YP_005833393	KN400_1487	GSU1460	GSU1460	GSU1460	prolyl-tRNA synthetase					proS	+	1569620	1571332
YP_005833394	KN400_1488	GSU1461	GSU1461	GSU1461	orotidine-5'-phosphate decarboxylase					pyrF	+	1571356	1572075
YP_005833395	KN400_1489	GSU1462	GSU1462	GSU1462	23S rRNA (2'-O-methyl-G2251)-methyltransferase					rlmB	+	1572095	1572832
YP_005833396	KN400_1490	GSU1463	GSU1463	GSU1463	aspartyl-tRNA synthetase					aspS	+	1573400	1575184
YP_005833397	KN400_1491	GSU1464	GSU1464	GSU1464	LysM domain lipoprotein	1	1	1.45138			+	1575198	1575887
YP_005833398	KN400_1492	GSU1465	GSU1465	GSU1465	isocitrate dehydrogenase, NADP-dependent					icd	+	1576190	1578412
YP_005833399	KN400_1493	GSU1466	GSU1466	GSU1466	malate dehydrogenase, NAD-dependent					mdh	+	1578456	1579409
YP_005833400	KN400_1494	GSU1467	GSU1467	GSU1467	2-oxoglutarate:ferredoxin oxidoreductase, ferredoxin subunit					korD	+	1579604	1579798
YP_005833401	KN400_1495	GSU1468	GSU1468	GSU1468	2-oxoglutarate:ferredoxin oxidoreductase, alpha subunit					korA	+	1579822	1580955
YP_005833402	KN400_1496	GSU1469	GSU1469	GSU1469	2-oxoglutarate:ferredoxin oxidoreductase, thiamin diphosphate-binding subunit	1				korB	+	1580958	1581779
YP_005833403	KN400_1497	GSU1470	GSU1470	GSU1470	2-oxoglutarate:ferredoxin oxidoreductase, gamma subunit	1				korC	+	1581805	1582353
YP_005833404	KN400_1498	GSU1471	GSU1471	GSU1471	cyclic diguanylate phosphodiesterase (HD-GYP)	3					+	1582509	1583684
YP_005833405	KN400_1499	GSU1472	GSU1472	GSU1472	PATAN domain protein	3					+	1583759	1584721
YP_005833406	KN400_1500	GSU1473	GSU1473	GSU1473	membrane protein, putative						+	1584755	1585492
YP_005833407	KN400_1501	GSU1474	GSU1474	GSU1474	membrane protein DedA	1					+	1585601	1586215
YP_005833408	KN400_1502	GSU1475	GSU1475	GSU1475	tRNA (2'O-methyl-C32/U32)-methyltransferase	1				trmJ	+	1586234	1587001
YP_005833409	KN400_1503	GSU1476	GSU1476	GSU1476	conserved hypothetical protein	1	1	3.41297			+	1586998	1587291
YP_005833410	KN400_1504	GSU1477	GSU1477	GSU1477	LemA family lipoprotein						+	1587318	1587902
YP_005833411	KN400_1505	GSU1478	GSU1478	GSU1478	protein of unknown function DUF477	3	1	1.15075			+	1587929	1588798
YP_005833412	KN400_1506	GSU1479	GSU1479	GSU1479	conserved hypothetical protein	6	1	1.59744			+	1588815	1589441
YP_005833413	KN400_1507	GSU1480	GSU1480	GSU1480	multidrug resistance efflux pump, RND family, inner membrane protein EmrB	3					-	1589448	1591001
YP_005833414	KN400_1508	GSU1481	GSU1481	GSU1481	multidrug resistance efflux pump, RND family, membrane fusion protein EmrA						-	1591014	1592132
YP_005833415	KN400_1509	GSU1482	GSU1482	GSU1482	efflux pump, RND family, outer membrane protein	8	6	4.6875			-	1592135	1593415
YP_005833416	KN400_1510	GSU1483	GSU1483	GSU1483	winged helix-turn-helix transcriptional regulator, MarR family	59	22	48.9978			-	1593393	1593842
YP_005833417	KN400_1511	GSU1484	GSU1484	GSU1484	lytic transglycosylase domain protein	17	8	3.56189			-	1593948	1596194
YP_005833418	KN400_1512	GSU1485	GSU1485	GSU1485	exoribonuclease R					rnr	+	1596420	1598711
YP_005833419	KN400_1513	GSU1486	GSU1486	GSU1486	twin-arginine translocation pathway protein TatC	2				tatC	+	1598806	1599672
YP_005833420	KN400_1514	GSU1487	GSU1487	GSU1487	riboflavin kinase and FAD synthetase	1				ribF	+	1599669	1600637
YP_005833421	KN400_1515	GSU1488	GSU1488	GSU1488	membrane protein, putative						+	1600634	1601674
YP_005833422	KN400_1516	GSU1489	GSU1489	GSU1489	polyprenyl-phospho-glycoside--protein O-glycosyltransferase DUF2723 membrane protein, putative	3					+	1601694	1603565
YP_005833423	KN400_1517	GSU1490	GSU1490	GSU1490	shikimate 5-dehydrogenase	1				aroE	+	1603568	1604428
YP_005833424	KN400_1518	GSU1491	GSU1491	GSU1491	type IV pilus biogenesis ATPase PilB	1				pilB	+	1604494	1606200
YP_005833425	KN400_1519	GSU1492	GSU1492	GSU1492	twitching motility pilus retraction protein	4				pilT-4	+	1606328	1607425
YP_005833426	KN400_1520	GSU1493	GSU1493	GSU1493	type IV pilus biogenesis protein PilC					pilC	+	1607462	1608679
YP_005833427	KN400_1521	GSU1494	GSU1494	GSU1494	sensor histidine kinase PilS (PAS, HisKA, HATPase_c)					pilS	+	1608683	1610335
YP_005833428	KN400_1522	GSU1495	GSU1495	GSU1495	sigma-54-dependent transcriptional response regulator PilR (REC, sigma54 interaction, HTH8)					pilR	+	1610369	1611745
YP_005833429	KN400_1523	GSU1496	GSU1496	GSU1496	geopilin					pilA	+	1611908	1612180
YP_005833430	KN400_3442	GSU1497	GSU1497	GSU1497	conserved hypothetical protein						+	1612208	1612582
YP_005833431	KN400_1524	GSU1498	GSU1498	GSU1498	membrane protein, putative					xapA	+	1612650	1614398
YP_005833432	KN400_1525	GSU1499	GSU1499	GSU1499	membrane protein, putative					xapB	+	1614395	1615186
YP_005833433	KN400_1526	GSU1500	GSU1500	GSU1500	conserved hypothetical protein	12	2	2.34192		xapC	+	1615186	1616040
YP_005833434	KN400_1527	GSU1501	GSU1501	GSU1501	ABC transporter, ATP-binding protein	5	1	1.09769		xapD	+	1616054	1616965
YP_005833435	KN400_1528	GSU1502	GSU1502	GSU1502	phosphoglycosyl-diphosphate--polyprenyl-phosphate phosphoglycosyltransferase, putative	10	1	1.17096		xapE	+	1616962	1617816
YP_005833436	KN400_1529	GSU1503	GSU1503	GSU1503	glycosyltransferase	8				xapF	+	1617824	1618726
YP_005833437	KN400_1530	GSU1504	GSU1504	GSU1504	ABC transporter, membrane protein, ABC-2 family	25	6	7.05053		xapG	+	1618730	1619581
YP_005833438	KN400_1531	GSU1505	GSU1505	GSU1505	ABC transporter, ATP-binding protein	29	10	7.88644		xapH	+	1619588	1620856
YP_005833439	KN400_1532	GSU1506	GSU1506	GSU1506	SAM-dependent methyltransferase, FkbM family					xapI	+	1620853	1621812
YP_005833440	KN400_1533	GSU1507	GSU1507	GSU1507	ADP-heptose--lipopolysaccharide heptosyltransferase, putative					xapJ	+	1621812	1622846
YP_005833441	KN400_1534	GSU1508	GSU1508	GSU1508	conserved hypothetical protein					xapK	+	1622913	1624031
YP_005833442	KN400_1535	GSU1509	GSU1509	GSU1509	glycosyltransferase						+	1624021	1625034
YP_005833443	KN400_3443	GSU1510	GSU1510	GSU1510	glycosyltransferase						+	1625173	1626105
YP_005833444	KN400_3444	GSU1510.1	GSU1510.1	GSU1510.1	glycosyltransferase						+	1626107	1626901
YP_005833445	KN400_1536	GSU1511	GSU1511	GSU1511	glycosyltransferase						+	1627030	1628151
YP_005833446	KN400_1537	GSU1512	GSU1512	GSU1512	conserved hypothetical protein						+	1628224	1629588
YP_005833447	KN400_3445	GSU1513	GSU1513	GSU1513	SAM-dependent methyltransferase, type 11						+	1629585	1630511
YP_005833448	KN400_1538	GSU1514	GSU1514	GSU1514	ADP-heptose--lipopolysaccharide heptosyltransferase, putative						+	1630508	1631599
YP_005833449	KN400_1539	GSU1515	GSU1515	GSU1515	threonyl-tRNA synthetase					thrS	+	1631777	1633714
YP_005833450	KN400_1540	GSU1516	GSU1516	GSU1516	translation initiation factor IF-3					infC	+	1633726	1634244
YP_005833451	KN400_1541	GSU1517	GSU1517	GSU1517	ribosomal protein L35					rpmI	+	1634282	1634479
YP_005833452	KN400_1542	GSU1518	GSU1518	GSU1518	ribosomal protein L20					rplT	+	1634569	1634922
YP_005833453	KN400_1543	GSU1519	GSU1519	GSU1519	phenylalanyl-tRNA synthetase, alpha subunit					pheS	+	1634997	1636016
YP_005833454	KN400_1544	GSU1520	GSU1520	GSU1520	phenylalanyl-tRNA synthetase, beta subunit					pheT	+	1636084	1638489
YP_005833455	KN400_1545	GSU1521	GSU1521	GSU1521	integration host factor, alpha subunit					ihfA-1	+	1638584	1638859
YP_005833456	KN400_1546	GSU1522	GSU1522	GSU1522	transcriptional regulator, MerR family						+	1638880	1639230
YP_005833457	KN400_1547	GSU1523	GSU1523	GSU1523	nucleoside 3'/5'-monophosphate phosphatase and short-chain exopolyphosphatase SurE					surE	+	1639416	1640204
YP_005833458	KN400_1548	GSU1524	GSU1524	GSU1524	protein L-isoaspartate O-methyltransferase					pcm	+	1640232	1640882
YP_005833459	KN400_1549	GSU1525	GSU1525	GSU1525	RNA polymerase sigma-38 factor, stationary phase					rpoS	+	1640915	1641901
YP_005833460	KN400_1550	GSU1526	GSU1526	GSU1526	adenine phosphoribosyltransferase					apt	+	1641936	1642451
YP_005833461	KN400_1552	GSU1527	GSU1527	GSU1527	conserved hypothetical protein						+	1642849	1644138
YP_005833462	KN400_1553	GSU1528	GSU1528	GSU1528	ABC transporter, periplasmic substrate-binding protein						+	1644386	1645282
YP_005833463	KN400_1554	GSU1529	GSU1529	GSU1529	sensor histidine kinase response regulator (PAS, HisKA, HATPase_c, REC)						+	1645292	1647883
YP_005833464	KN400_1555	GSU1530	GSU1530	GSU1530	ATP phosphoribosyltransferase, long form					hisGL	-	1647970	1648845
YP_005833465	KN400_1556	GSU1531	GSU1531	GSU1531	phosphoribosyl-AMP cyclohydrolase					hisI	-	1648842	1649219
YP_005833466	KN400_1557	GSU1532	GSU1532	GSU1532	conserved hypothetical protein						+	1649565	1649906
YP_005833467	KN400_1558	GSU1533	GSU1533	GSU1533	exodeoxyribonuclease V, gamma subunit	2				recC	+	1649897	1653091
YP_005833468	KN400_1559	GSU1534	GSU1534	GSU1534	exodeoxyribonuclease V, beta subunit	2	2	0.553403		recB	+	1653088	1656702
YP_005833469	KN400_1560	GSU1535	GSU1535	GSU1535	exodeoxyribonuclease V, alpha subunit					recD	+	1656699	1658486
	KN400_1561	GSU1536	none	none	conserved hypothetical protein, frameshifted	3	3	4.36047	2		-	1658525	1659212
YP_005833470	KN400_1562	GSU1537	GSU1537	GSU1537	peptidoglycan-binding ATPase, putative					exeA	-	1659209	1660831
YP_005833471	KN400_1563	GSU1538	GSU1538	GSU1538	cytochrome c, 2 heme-binding sites						+	1661140	1662399
YP_005833472	KN400_1564	GSU1539	GSU1539	GSU1539	exodeoxyribonuclease III					xth	+	1662539	1663354
	KN400_3446	GSU3532	none	none	conserved hypothetical protein, fragment, frameshifted						+	1663501	1663637
YP_005833473	KN400_1565	GSU1540	GSU1540	GSU1540	lipoprotein, putative						+	1663874	1665088
YP_005833474	KN400_3447	GSU1541	GSU1541	GSU1541	transposase, Y1_Tnp domain-containing	1	1	1.24533			+	1665315	1666118
YP_005833475	KN400_1567	GSU1542	GSU1542	GSU1542	antitoxin, XRE family						-	1666156	1666449
YP_005833476	KN400_3448	GSU3533	GSU3533	GSU3533	toxin, RelE family, frameshifted						-	1666459	1666738
YP_005833477	KN400_1568	GSU1544	GSU1544	GSU1544	protein of unknown function DUF2845						+	1666852	1667298
YP_005833478	KN400_1569	GSU1545	GSU1545	GSU1545	homoserine/homoserine lactone/threonine efflux protein, putative						+	1667393	1668007
YP_005833479	KN400_1570	GSU1546	GSU1546	GSU1546	conserved hypothetical protein						+	1668186	1669052
YP_005833480	KN400_1571	GSU1547	GSU1547	GSU1547	TPR domain protein						+	1669132	1670553
YP_005833481	KN400_1572	GSU1548	GSU1548	GSU1548	conserved hypothetical protein						+	1670654	1671139
YP_005833482	KN400_1573	GSU1549	GSU1549	GSU1549	transglutaminase-like superfamily protein						+	1671167	1671775
YP_005833483	KN400_1574	GSU1550	GSU1550	GSU1550	4-oxalocrotonate tautomerase superfamily protein						-	1671747	1671950
YP_005833484	KN400_1575	GSU1551	GSU1551	GSU1551	HAMP and SpoIIE domain protein						+	1672244	1674229
YP_005833485	KN400_1576	GSU1552	GSU1552	GSU1552	conserved hypothetical protein						+	1674288	1674818
YP_005833486	KN400_1577	GSU1553	GSU1553	GSU1553	protein of unknown function DUF1987						+	1674829	1675209
YP_005833487	KN400_1578	GSU1554	GSU1554	GSU1554	diguanylate cyclase (GGDEF)						+	1675217	1676386
YP_005833488	KN400_1579	GSU1555	GSU1555	GSU1555	sensor histidine kinase response regulator (5TM, PAS, PAS, GAF, PAS, HisKA, HATPase_c, REC)						-	1676426	1679764
YP_005833489	KN400_1580	GSU1556	GSU1556	GSU1556	lipoprotein, putative						-	1680001	1680930
YP_005833490	KN400_1581	GSU1557	GSU1557	GSU1557	mechanosensitive ion channel family protein						+	1681226	1682050
YP_005833491	KN400_3449	GSU1558	GSU1558	GSU1558	hypothetical protein						+	1682201	1682308
YP_005833493	KN400_1583	GSU1560	GSU1560	GSU1560	radical SAM domain iron-sulfur cluster-binding oxidoreductase						+	1682454	1684049
YP_005833494	KN400_1584	GSU1561	GSU1561	GSU1561	membrane transglycosylase and transpeptidase PBP1A						+	1684219	1686207
YP_005833495	KN400_1585	GSU1562	GSU1562	GSU1562	protein of unknown function DUF77						+	1686221	1686520
YP_005833496	KN400_1586	GSU1564	GSU1564	GSU1564	Glu/Leu/Phe/Val dehydrogenase superfamily protein						+	1686565	1689537
YP_005833497	KN400_1587	GSU1565	GSU1565	GSU1565	conserved hypothetical protein						+	1689566	1689757
YP_005833498	KN400_1588	GSU1566	GSU1566	GSU1566	2'-deoxyribonucleoside glycosidase, putative						+	1689866	1690324
YP_005833499	KN400_1590	GSU1567	GSU1567	GSU1567	membrane-bound zinc-dependent protease HtpX					htpX-2	+	1690661	1691521
YP_005833500	KN400_1591	GSU1568	GSU1568	GSU1568	conserved hypothetical protein						+	1691544	1691837
YP_005833501	KN400_1592	GSU1569	GSU1569	GSU1569	transcriptional repressor, HgtR-related						+	1691910	1692125
YP_005833502	KN400_1593	GSU1570	GSU1570	GSU1570	membrane protein, TerC family						+	1692348	1693292
YP_005833503	KN400_1594	GSU1571	GSU1571	GSU1571	UPF0157 domain protein						+	1693505	1694602
YP_005833504	KN400_1595	GSU1572	GSU1572	GSU1572	RibD_C domain protein						+	1694659	1695186
YP_005833505	KN400_1596	GSU1573	GSU1573	GSU1573	protease, Abi superfamily, putative						+	1695429	1696184
YP_005833506	KN400_3450	GSU1574	GSU1574	GSU1574	hypothetical protein						+	1696181	1696447
YP_005833507	KN400_1597	GSU1575	GSU1575	GSU1575	SAM-dependent methyltransferase, putative	1					+	1696510	1697238
YP_005833508	KN400_1598	GSU1576	GSU1576	GSU1576	oxidoreductase, short-chain dehydrogenase/reductase family						+	1697263	1698069
YP_005833509	KN400_1599	GSU1577	GSU1577	GSU1577	cob(I)yrinate a,c-diamide adenosyltransferase					cobO	+	1698874	1699404
YP_005833510	KN400_1600	GSU1578	GSU1578	GSU1578	(R)-methylmalonyl-CoA mutase, adenosylcobamide-binding subunit						+	1699416	1699820
YP_005833511	KN400_1601	GSU1579	GSU1579	GSU1579	protein kinase, ArgK family, putative						+	1699907	1700866
YP_005833512	KN400_1602	GSU1580	GSU1580	GSU1580	peptidoglycan L,D-transpeptidase, YkuD family, LysM domain-containing						+	1700945	1701811
YP_005833513	KN400_1603	GSU1581	GSU1581	GSU1581	adenosine-specific tRNA nucleotidyltransferase					ccaA	+	1701866	1704508
YP_005833514	KN400_1604	GSU1582	GSU1582	GSU1582	lysine--8-amino-7-oxononanoate aminotransferase					bioA	-	1704545	1705906
YP_005833515	KN400_1605	GSU1583	GSU1583	GSU1583	dethiobiotin synthetase					bioD	-	1705899	1706621
YP_005833516	KN400_1606	GSU1584	GSU1584	GSU1584	biotin synthase					bioB	-	1706614	1707603
YP_005833517	KN400_1607	GSU1585	GSU1585	GSU1585	protein of unknown function DUF150						+	1707835	1708314
YP_005833518	KN400_1608	GSU1586	GSU1586	GSU1586	transcription elongation factor NusA					nusA	+	1708340	1709497
YP_005833519	KN400_1609	GSU1587	GSU1587	GSU1587	RNA-binding protein YlxRQ, putative					ylxRQ	+	1709501	1710118
YP_005833520	KN400_1610	GSU1588	GSU1588	GSU1588	translation initiation factor IF-2					infB	+	1710096	1712747
YP_005833521	KN400_1611	GSU1589	GSU1589	GSU1589	ribosome-binding factor A					rbfA	+	1712815	1713171
YP_005833522	KN400_1612	GSU1590	GSU1590	GSU1590	phosphoesterase, putative						+	1713164	1714114
YP_005833523	KN400_1613	GSU1591	GSU1591	GSU1591	tRNA pseudouridine 55 synthase					truB	+	1714120	1715034
YP_005833524	KN400_1614	GSU1592	GSU1592	GSU1592	ribosomal protein S15					rpsO	+	1715158	1715424
YP_005833525	KN400_1615	GSU1593	GSU1593	GSU1593	polyribonucleotide nucleotidyltransferase					pnp	+	1715569	1717791
YP_005833526	KN400_1616	GSU1594	GSU1594	GSU1594	zinc-dependent peptidase, M16 family						+	1717836	1719092
YP_005833527	KN400_1617	GSU1595	GSU1595	GSU1595	deoxyuridine-5'-triphosphate pyrophosphohydrolase					dut	+	1719104	1719553
YP_005833528	KN400_1618	GSU1596	GSU1596	GSU1596	tRNA (N6-threonylcarbamyl-A37) modification ATPase					yrdC	+	1719598	1720209
YP_005833529	KN400_1619	GSU1597	GSU1597	GSU1597	conserved hypothetical protein						+	1720211	1720573
YP_005833530	KN400_1620	GSU1598	GSU1598	GSU1598	protein of unknown function DUF177						+	1720758	1721297
YP_005833531	KN400_1621	GSU1599	GSU1599	GSU1599	ribosomal protein L32					rpmF	+	1721319	1721501
YP_005833532	KN400_1622	GSU1600	GSU1600	GSU1600	acyl-(acyl carrier protein)--phosphate acyltransferase					plsX	+	1721547	1722587
YP_005833533	KN400_1623	GSU1601	GSU1601	GSU1601	3-oxoacyl-(acyl carrier protein) synthase III					fabH-2	+	1722600	1723580
YP_005833534	KN400_1624	GSU1602	GSU1602	GSU1602	malonyl-CoA--acyl carrier protein transacylase					fabD-2	+	1723603	1724526
YP_005833535	KN400_1625	GSU1603	GSU1603	GSU1603	3-oxoacyl-(acyl carrier protein) reductase					fabG-2	+	1724537	1725277
YP_005833536	KN400_1626	GSU1604	GSU1604	GSU1604	acyl carrier protein					acpP-2	+	1725364	1725597
YP_005833537	KN400_1627	GSU1605	GSU1605	GSU1605	3-oxoacyl-(acyl carrier protein) synthase II					fabF-2	+	1725736	1726968
YP_005833538	KN400_1628	GSU1606	GSU1606	GSU1606	ribose-5-phosphate isomerase B					rpiB	+	1726979	1727425
YP_005833539	KN400_1629	GSU1607	GSU1607	GSU1607	serine hydroxymethyltransferase					glyA	+	1727518	1728765
YP_005833540	KN400_1630	GSU1608	GSU1608	GSU1608	conserved hypothetical protein						+	1728890	1729663
YP_005833541	KN400_1631	GSU1609	GSU1609	GSU1609	efflux pump, RND family, outer membrane protein						+	1729851	1731350
YP_005833542	KN400_1632	GSU1610	GSU1610	GSU1610	efflux pump, RND family, membrane fusion lipoprotein						+	1731379	1732563
YP_005833543	KN400_1633	GSU1611	GSU1611	GSU1611	efflux pump, RND family, inner membrane protein, AcrB/AcrD/AcrF family						+	1732560	1735658
YP_005833544	KN400_1634	GSU1612	GSU1612	GSU1612	phosphoglycerate mutase 1					gpmA	+	1735655	1736398
YP_005833545	KN400_1635	GSU1613	GSU1613	GSU1613	endonuclease III family protein						-	1736417	1737274
YP_005833546	KN400_1636	GSU1614	GSU1614	GSU1614	Rossmann fold nucleotide-binding protein						-	1737271	1737675
YP_005833547	KN400_1637	GSU1615	GSU1615	GSU1615	redox-active membrane protein						-	1737758	1739035
YP_005833548	KN400_1639	GSU1616	GSU1616	GSU1616	DNA polymerase IV						-	1739252	1740481
YP_005833549	KN400_1640	GSU1617	GSU1617	GSU1617	transcriptional repressor, LexA family					lexA-2	-	1740531	1741142
YP_005833550	KN400_1641	GSU1618	GSU1618	GSU1618	protein phosphoaspartate phosphatase CheX					cheX-4	-	1741350	1742213
YP_005833551	KN400_1642	GSU1619	GSU1619	GSU1619	response receiver CheY					cheY-4	-	1742260	1742619
YP_005833552	KN400_1643	GSU1620	GSU1620	GSU1620	iron-sulfur cluster-binding DUF162/cysteine-rich domain protein						-	1742773	1744899
YP_005833553	KN400_1644	GSU1621	GSU1621	GSU1621	protein of unknown function, DUF162-containing						-	1744903	1745406
YP_005833554	KN400_1645	GSU1622	GSU1622	GSU1622	D-lactate/L-lactate/glycolate transporter, putative						+	1745654	1747603
YP_005833555	KN400_1646	GSU1623	GSU1623	GSU1623	D-lactate/glycolate dehydrogenase, FAD-binding protein, putative					glcD-2	+	1747697	1749070
YP_005833556	KN400_1647	GSU1624	GSU1624	GSU1624	D-lactate/glycolate dehydrogenase, iron-sulfur cluster-binding protein, putative					glcF-2	+	1749081	1750331
YP_005833557	KN400_1648	GSU1626	GSU1626	GSU1626	helix-turn-helix transcriptional regulator, GntR family						+	1750502	1751227
YP_005833558	KN400_1649	GSU1627	GSU1627	GSU1627	preprotein translocase, SecG subunit					secG	-	1751566	1751934
YP_005833559	KN400_1650	GSU3627	GSU3627	GSU3627	triosephosphate isomerase					tpi	-	1752022	1752777
YP_005833560	KN400_1651	GSU3628	GSU3628	GSU3628	phosphoglycerate kinase					pgk	-	1752789	1753985
YP_005833561	KN400_1652	GSU1629	GSU1629	GSU1629	glyceraldehyde-3-phosphate dehydrogenase, type I					gapA	-	1754092	1755093
YP_005833562	KN400_1653	GSU1630	GSU1630	GSU1630	sensor histidine kinase (HAMP, PAS, HisKA, HATPase_c)						+	1755325	1757397
YP_005833563	KN400_1654	GSU1631	GSU1631	GSU1631	metal-dependent hydrolase, beta-lactamase superfamily						+	1757555	1758325
YP_005833564	KN400_1655	GSU1632	GSU1632	GSU1632	adenylosuccinate lyase					purB	+	1758545	1759840
YP_005833565	KN400_1656	GSU1633	GSU1633	GSU1633	small-conductance mechanosensitive ion channel					mscS-1	+	1759833	1760927
YP_005833566	KN400_1657	GSU1634	GSU1634	GSU1634	phosphoribosylformylglycinamidine synthase, PurS and PurL domains					purSL	+	1760928	1763918
YP_005833567	KN400_1658	GSU1635	GSU1635	GSU1635	phosphoribosylformylglycinamidine synthase, PurQ domain					purQ	+	1763922	1764749
YP_005833568	KN400_1659	GSU1636	GSU1636	GSU1636	glutamine--phosphoribosylpyrophosphate amidotransferase					purF	+	1764786	1766186
YP_005833569	KN400_1660	GSU1637	GSU1637	GSU1637	orotate phosphoribosyltransferase					pyrE	+	1766204	1766752
YP_005833570	KN400_1661	GSU1638	GSU1638	GSU1638	conserved hypothetical protein						+	1766825	1767523
YP_005833571	KN400_1662	GSU1639	GSU1639	GSU1639	winged helix-turn-helix transcriptional regulator, Rrf2 family						+	1767608	1768021
YP_005833572	KN400_1663	GSU1640	GSU1640	GSU1640	cytochrome bd menaquinol oxidase, subunit I					cydA	+	1768165	1769517
YP_005833573	KN400_1664	GSU1641	GSU1641	GSU1641	cytochrome bd menaquinol oxidase, subunit II					cydB	+	1769519	1770547
YP_005833574	KN400_1665	GSU1642	GSU1642	GSU1642	ferritin-like domain protein						-	1770877	1771371
YP_005833575	KN400_1666	GSU1643	GSU1643	GSU1643	response receiver-modulated diguanylate cyclase (REC, GGDEF)						+	1771498	1772448
YP_005833576	KN400_1667	GSU1644	GSU1644	GSU1644	ABC transporter, ATP-binding protein, duplicated domain						+	1772591	1774270
YP_005833577	KN400_1668	GSU1646	GSU1646	GSU1646	lipoprotein, putative						-	1774364	1775389
YP_005833578	KN400_1669	GSU1647	GSU1647	GSU1647	conserved hypothetical protein						-	1775581	1775781
YP_005833579	KN400_1670	GSU1648	GSU1648	GSU1648	cytochrome c, 5 heme-binding sites						-	1776052	1776864
YP_005833580	KN400_1671	GSU1649	GSU1649	GSU1649	cytochrome b/b6 complex, cytochrome b subunit						-	1776861	1777964
YP_005833581	KN400_1672	GSU1650	GSU1650	GSU1650	cytochrome b/b6 complex, iron-sulfur cluster-binding subunit						-	1777973	1778392
YP_005833582	KN400_1673	GSU1651	GSU1651	GSU1651	fructose-1,6-bisphosphatase					fbp	+	1778750	1779691
YP_005833583	KN400_1674	GSU1652	GSU1652	GSU1652	conserved hypothetical protein						+	1779727	1779996
YP_005833584	KN400_1675	GSU1653	GSU1653	GSU1653	sigma-54-dependent transcriptional response regulator (REC, sigma54 interaction, HTH8)						+	1780139	1781575
YP_005833585	KN400_1676	GSU1654	GSU1654	GSU1654	response receiver-modulated cyclic diguanylate phosphodiesterase (REC, HD-GYP)						-	1781682	1782731
YP_005833586	KN400_1677	GSU1655	GSU1655	GSU1655	response receiver sensor histidine kinase response regulator (REC, PAS, GAF, HisKA, HATPase_c, REC)	1	1	0.404204			-	1782760	1785234
YP_005833587	KN400_1678	GSU1656	GSU1656	GSU1656	response receiver sensor diguanylate cyclase (REC, PAS, GGDEF)						-	1785385	1786647
YP_005833588	KN400_1680	GSU1657	GSU1657	GSU1657	competence protein, ComEC-related, putative						+	1786973	1789363
YP_005833589	KN400_1681	GSU1658	GSU1658	GSU1658	response receiver-modulated diguanylate cyclase (REC, GGDEF)						+	1789424	1790800
YP_005833590	KN400_1682	GSU1659	GSU1659	GSU1659	histidyl-tRNA synthetase					hisS	+	1790843	1792084
YP_005833591	KN400_1684	GSU1660	GSU1660	GSU1660	aconitate hydratase 2					acnB	+	1792321	1794864
YP_005833592	KN400_1685	GSU1661	GSU1661	GSU1661	conserved hypothetical protein						-	1794971	1795600
YP_005833593	KN400_1686	GSU1662	GSU1662	GSU1662	hypothetical protein						-	1795700	1796617
YP_005833594	KN400_1687	GSU1663	GSU1663	GSU1663	nucleoside phosphorylase, putative						+	1796934	1797905
YP_005833595	KN400_1688	GSU1664	GSU1664	GSU1664	protein of unknown function DUF309						+	1797975	1798388
YP_005833596	KN400_1689	GSU1665	GSU1665	GSU1665	rhomboid-related membrane protein						-	1798390	1799340
YP_005833597	KN400_1690	GSU1666	GSU1666	GSU1666	iron-sulfur cluster-binding oxidoreductase						+	1799474	1799704
YP_005833598	KN400_1691	GSU1667	GSU1667	GSU1667	conserved hypothetical protein						+	1799708	1800016
YP_005833599	KN400_1692	GSU1668	GSU1668	GSU1668	conserved hypothetical protein						-	1800032	1800292
YP_005833600	KN400_1693	GSU1669	GSU1669	GSU1669	conserved hypothetical protein						+	1800534	1800725
YP_005833601	KN400_1694	GSU1670	GSU1670	GSU1670	lipoprotein, putative						+	1800725	1801081
YP_005833602	KN400_1695	GSU1671	GSU1671	GSU1671	response receiver-modulated diguanylate cyclase (REC, GGDEF)						-	1801097	1802065
YP_005833603	KN400_1696	GSU1672	GSU1672	GSU1672	hydroxypyruvate reductase, putative					hprA	+	1802228	1803211
YP_005833604	KN400_1697	GSU1673	GSU1673	GSU1673	conserved hypothetical protein						-	1803267	1803413
YP_005833605	KN400_1698	GSU1674	GSU1674	GSU1674	conserved hypothetical protein						+	1803517	1803810
YP_005833606	KN400_1699	GSU1676	GSU1676	GSU1676	hypothetical protein						+	1803927	1804391
YP_005833607	KN400_1700	GSU1677	GSU1677	GSU1677	acyl-(acyl carrier protein) ligase, acyl carrier, [acyl-]glycerolphosphate acyltransferase fusion protein	1	1	0.404204			+	1804560	1807034
YP_005833608	KN400_1701	GSU1678	none	GSU1678	cation-translocating P-type ATPase						+	1807035	1809650
YP_005833609	KN400_3451	GSU1679	none	GSU1679	conserved hypothetical protein						-	1809565	1810887
YP_005833610	KN400_1702	GSU1680	GSU1680	GSU1680	protein of unknown function DUF101						-	1810926	1811357
YP_005833611	KN400_1703	GSU1681	GSU1681	GSU1681	BioD and DRTGG domain protein						-	1811369	1812460
YP_005833612	KN400_1704	GSU1682	GSU1682	GSU1682	lipoprotein, putative						+	1812708	1813070
YP_005833613	KN400_1705	GSU1683	GSU1683	GSU1683	protein of unknown function DUF327						+	1813067	1813516
YP_005833614	KN400_1706	GSU1684	GSU1684	GSU1684	protein of unknown function UPF0027						-	1813561	1815018
YP_005833615	KN400_1707	GSU1685	GSU1685	GSU1685	metal-dependent phosphohydrolase (HDc)						-	1815069	1815614
YP_005833616	KN400_1708	GSU1686	GSU1686	GSU1686	deoxycytidylate deaminase						+	1815781	1816245
YP_005833617	KN400_1709	GSU1687	GSU1687	GSU1687	transcriptional repressor of ribonucleotide reductase, NrdR (zinc ribbon, ATP-cone)					nrdR	+	1816242	1816694
YP_005833618	KN400_1710	GSU1688	GSU1688	GSU1688	2,5-diamino-6-(5'-phosphoribosylamino)-4-(3H)-pyrimidinone deaminase and 5-amino-6-(5'-phosphoribosylamino)uracil reductase					ribD	+	1816714	1817823
YP_005833619	KN400_1711	GSU1689	GSU1689	GSU1689	riboflavin synthase					ribE	+	1817808	1818461
YP_005833620	KN400_1712	GSU1690	GSU1690	GSU1690	3,4-dihydroxy-2-butanone-4-phosphate synthase and GTP cyclohydrolase II					ribA	+	1818501	1819703
YP_005833621	KN400_1713	GSU1691	GSU1691	GSU1691	6,7-dimethyl-8-ribityllumazine synthase					ribH	+	1819714	1820181
YP_005833622	KN400_1714	GSU1692	GSU1692	GSU1692	transcription antitermination factor NusB					nusB	+	1820181	1820597
YP_005833623	KN400_1715	GSU1693	GSU1693	GSU1693	homoserine dehydrogenase	1				hom	+	1820637	1821947
YP_005833624	KN400_1716	GSU1694	GSU1694	GSU1694	HAD superfamily hydrolase						-	1822005	1822679
YP_005833625	KN400_1717	GSU1695	GSU1695	GSU1695	threonine synthase					thrC	-	1822704	1824089
YP_005833626	KN400_1718	GSU1696	GSU1696	GSU1696	MoxR family ATPase						+	1824251	1825192
YP_005833627	KN400_1719	GSU3536	GSU3536	GSU3536	protein of unknown function DUF58	1					+	1825189	1826058
YP_005833628	KN400_1720	GSU1697	GSU1697	GSU1697	transglutaminase/protease-like domain membrane protein						+	1826045	1827979
YP_005833629	KN400_1722	GSU1698	GSU1698	GSU1698	TPR domain protein						+	1828087	1829940
YP_005833630	KN400_1723	GSU1699	GSU1699	GSU1699	conserved hypothetical protein						-	1829947	1830660
YP_005833631	KN400_1724	GSU1700	GSU1700	GSU1700	malate oxidoreductase, NADP-dependent, phosphate acetyltransferase-like domain-containing					maeB	-	1830812	1833070
YP_005833632	KN400_1725	GSU1701	GSU1701	GSU1701	bis-adenosyl-polyphosphate hydrolase (FHIT)						+	1833360	1833848
YP_005833633	KN400_1726	GSU1702	GSU1702	GSU1702	ROK domain transcriptional regulator/sugar kinase						+	1833845	1834801
YP_005833634	KN400_1727	GSU1703	GSU1703	GSU1703	6-phosphofructokinase					pfk-1	+	1834847	1835938
YP_005833635	KN400_1728	GSU1704	GSU1704	GSU1704	GAF sensor methyl-accepting chemotaxis sensory transducer, class 40H					mcp40H-1	+	1836101	1838092
YP_005833636	KN400_1730	GSU1705	GSU1705	GSU1705	3-methyl-2-oxobutanoate hydroxymethyltransferase					panB	+	1838338	1839141
YP_005833637	KN400_1731	GSU1706	GSU1706	GSU1706	pantoate--beta-alanine ligase					panC	+	1839143	1839994
YP_005833638	KN400_1732	GSU1707	GSU1707	GSU1707	pyridoxal-5'-phosphate-dependent decarboxylase						+	1840050	1841708
YP_005833639	KN400_1733	GSU1708	GSU1708	GSU1708	metal-dependent hydrolase, subgroup D	1	1	0.792393			+	1841769	1843031
YP_005833640	KN400_1734	GSU1709	GSU1709	GSU1709	SsrA-binding protein	1	1	2.1692		smpB	+	1843110	1843571
YP_005833641	KN400_3452	GSU3539	GSU3539	GSU3539	hypothetical protein						-	1844239	1844418
YP_005833642	KN400_1735	GSU1716	GSU1716	GSU1716	adenosine-5'-phosphosulfate reductase, glutathione-dependent					apr	+	1844575	1845282
YP_005833643	KN400_1736	GSU1717	GSU1717	GSU1717	sulfate adenylyltransferase, subunit 2					cysD	+	1845317	1846120
YP_005833644	KN400_1737	GSU1718	GSU1718	GSU1718	sulfate adenylyltransferase, subunit 1					cysN	+	1846148	1847698
YP_005833645	KN400_1738	GSU1719	GSU1719	GSU1719	conserved hypothetical protein						-	1847752	1848126
YP_005833646	KN400_1739	GSU1720	GSU1720	GSU1720	6-carboxy-5,6,7,8-tetrahydropterin synthase					queD	+	1848303	1848671
YP_005833647	KN400_1740	GSU1721	GSU1721	GSU1721	7-carboxy-7-deazaguanine synthase					queE	+	1848664	1849416
YP_005833648	KN400_1741	GSU1722	GSU1722	GSU1722	creatinine amidohydrolase superfamily protein						+	1849439	1850158
YP_005833649	KN400_1742	GSU1723	GSU1723	GSU1723	mechanosensitive ion channel family protein						-	1850211	1851848
YP_005833650	KN400_1743	GSU1724	GSU1724	GSU1724	DNA repair exonuclease SbcCD, D subunit, putative					sbcD-2	+	1852162	1853418
YP_005833651	KN400_1744	GSU1725	GSU1725	GSU1725	DNA repair exonuclease SbcCD, C subunit, putative	1				sbcC-2	+	1853418	1855859
YP_005833652	KN400_3453	none	none	none	hypothetical protein						+	1856033	1856236
YP_005833653	KN400_3454	none	none	none	hypothetical protein						+	1856290	1856568
YP_005833654	KN400_3455	none	none	none	hypothetical protein						+	1856680	1856910
YP_005833655	KN400_1747	none	none	none	conserved hypothetical protein						+	1856900	1857391
YP_005833656	KN400_1748	none	none	none	conserved hypothetical protein						+	1857603	1857794
YP_005833657	KN400_1749	none	none	none	hypothetical protein						+	1858241	1858450
YP_005833658	KN400_1750	none	none	none	conserved hypothetical protein						+	1858447	1858929
YP_005833659	KN400_1751	GSU1726	GSU1726	GSU1726	conserved hypothetical protein						-	1859140	1859757
YP_005833660	KN400_1752	GSU1727	GSU1727	GSU1727	zinc finger transcriptional regulator, TraR/DksA family	1	1	2.55102			+	1859954	1860346
YP_005833661	KN400_1753	GSU1728	GSU1728	GSU1728	radical SAM domain iron-sulfur cluster-binding oxidoreductase, putative						+	1860370	1861380
YP_005833662	KN400_1754	GSU1729	GSU1729	GSU1729	phenylacetate--coenzyme A ligase					paaK-1	-	1861387	1862688
YP_005833663	KN400_1755	GSU1730	GSU1730	GSU1730	branched-chain amino acid ABC transporter, ATP-binding protein					livF	-	1862693	1863436
YP_005833664	KN400_1756	GSU1731	GSU1731	GSU1731	branched-chain amino acid ABC transporter, ATP-binding protein					livG	-	1863453	1864205
YP_005833665	KN400_1757	GSU1732	GSU1732	GSU1732	branched-chain amino acid ABC transporter, membrane protein					livM	-	1864198	1865178
YP_005833666	KN400_1758	GSU1733	GSU1733	GSU1733	branched-chain amino acid ABC transporter, membrane protein					livH	-	1865199	1866083
YP_005833667	KN400_1759	GSU1734	GSU1734	GSU1734	branched-chain amino acid ABC transporter, periplasmic amino acid-binding protein, putative					livK-1	-	1866171	1867313
YP_005833668	KN400_1760	GSU1735	GSU1735	GSU1735	branched-chain amino acid ABC transporter, periplasmic amino acid-binding protein, putative					livK-2	-	1867332	1868468
YP_005833669	KN400_1761	GSU1736	GSU1736	GSU1736	ACT domain protein						-	1868490	1868921
YP_005833670	KN400_1762	GSU1737	GSU1737	GSU1737	phenylacetate--coenzyme A ligase					paaK-2	-	1868963	1870270
YP_005833671	KN400_1763	GSU1738	GSU1738	GSU1738	indolepyruvate:ferredoxin oxidoreductase, beta subunit					iorB-1	-	1870286	1870864
YP_005833672	KN400_1764	GSU1739	GSU1739	GSU1739	indolepyruvate:ferredoxin oxidoreductase, alpha subunit					iorA-1	-	1870861	1872618
YP_005833673	KN400_1765	GSU1740	GSU1740	GSU1740	cytochrome c, 1 heme-binding site						+	1872838	1873161
YP_005833674	KN400_1766	GSU1741	GSU1741	GSU1741	pppGpp 5'-phosphohydrolase and exopolyphosphatase, putative					gppA-1	-	1873163	1874086
YP_005833675	KN400_1767	GSU1742	GSU1742	GSU1742	sodium/phosphate symporter, putative	1	1	0.613121			-	1874086	1875717
YP_005833676	KN400_1768	GSU1743	GSU1743	GSU1743	lipoprotein, putative						-	1875735	1876376
YP_005833677	KN400_1769	GSU1744	GSU1744	GSU1744	conserved hypothetical protein						-	1876486	1876929
YP_005833678	KN400_1770	GSU1745	GSU1745	GSU1745	OmpA family outer membrane protein						-	1876934	1878508
YP_005833679	KN400_1771	GSU1746	GSU1746	GSU1746	integration host factor, beta subunit					ihfB-1	-	1878581	1878859
YP_005833680	KN400_1772	GSU3540	GSU3540	GSU3540	conserved hypothetical protein						-	1878981	1880006
YP_005833681	KN400_1773	GSU1748	GSU1748	GSU1748	RNA methyltransferase, TrmA family						-	1880098	1881414
YP_005833682	KN400_1774	GSU1749	GSU1749	GSU1749	conserved hypothetical protein						-	1881407	1881805
YP_005833683	KN400_1775	GSU1750	GSU1750	GSU1750	translation initiation factor IF-1					infA	+	1882087	1882305
YP_005833684	KN400_1776	GSU1752	GSU1752	GSU1752	translation elongation factor P					efp-2	+	1882593	1883156
YP_005833685	KN400_1777	GSU1753	GSU1753	GSU1753	translation elongation factor P-lysine lysyltransferase					genX	+	1883162	1884085
YP_005833686	KN400_1778	GSU1754	GSU1754	GSU1754	translation elongation factor P-lysyl-lysine 2,3-aminomutase					yjeK	-	1884066	1885127
YP_005833687	KN400_1779	GSU1755	GSU1755	GSU1755	dihydroorotate dehydrogenase					pyrD	-	1885211	1886128
YP_005833688	KN400_1780	GSU1756	GSU1756	GSU1756	dihydroorotate dehydrogenase, electron transfer subunit					pyrK	-	1886151	1886966
YP_005833689	KN400_1781	GSU1757	GSU1757	GSU1757	ribosomal protein S18 alanine N-acetyltransferase					rimI	-	1886956	1887438
YP_005833690	KN400_1782	GSU1758	GSU1758	GSU1758	phosphoribosylformylglycinamidine cyclo-ligase					purM	+	1887572	1888618
YP_005833691	KN400_1783	GSU1759	GSU1759	GSU1759	phosphoribosylglycinamide formyltransferase, folate-dependent					purN	+	1888646	1889266
YP_005833692	KN400_3456	GSU1760	GSU1760	GSU1760	cytochrome c, 3 heme-binding sites					ppcE	+	1889313	1889585
YP_005833693	KN400_1784	GSU1761	GSU1761	GSU1761	lipoprotein cytochrome c, 3 heme-binding sites				1	pgcA	+	1889993	1891516
YP_005833694	KN400_1785	GSU1762	GSU1762	GSU1762	TPR domain lipoprotein						-	1891585	1892874
YP_005833695	KN400_1786	GSU1763	GSU1763	GSU1763	DnaJ-related protein						-	1892871	1893161
YP_005833696	KN400_1787	GSU1764	GSU1764	GSU1764	1-deoxy-D-xylulose-5-phosphate synthase					dxs-2	-	1893240	1895120
YP_005833697	KN400_1788	GSU1765	GSU1765	GSU1765	trans-isoprenyl diphosphate synthase						-	1895120	1896013
YP_005833698	KN400_1789	GSU1766	GSU1766	GSU1766	exodeoxyribonuclease VII, small subunit					xseB	-	1896057	1896287
YP_005833699	KN400_1790	GSU1767	GSU1767	GSU1767	exodeoxyribonuclease VII, large subunit					xseA	-	1896354	1897697
YP_005833700	KN400_1791	GSU1768	GSU1768	GSU1768	ParA family protein						+	1897796	1899196
YP_005833701	KN400_1792	GSU1769	GSU1769	GSU1769	protein of unknown function YibQ					yibQ	-	1899205	1900149
YP_005833702	KN400_1793	GSU1770	GSU1770	GSU1770	conserved hypothetical protein						-	1900284	1901642
YP_005833703	KN400_1794	GSU1771	GSU1771	GSU1771	DNA/RNA-binding protein, putative						-	1902023	1902670
YP_005833704	KN400_1795	GSU1772	GSU1772	GSU1772	periplasmic carboxy-terminal processing protease lipoprotein					ctpA-2	-	1902816	1904147
YP_005833705	KN400_1796	GSU1773	GSU1773	GSU1773	zinc metalloendopeptidase M23 domain protein						-	1904174	1905349
YP_005833706	KN400_1797	GSU1774	GSU1774	GSU1774	cell division ABC transporter, membrane protein FtsX, putative					ftsX	-	1905346	1906296
YP_005833707	KN400_1798	GSU1775	GSU1775	GSU1775	cell division ATP-binding protein FtsE					ftsE	-	1906274	1906954
YP_005833708	KN400_1799	GSU1776	GSU1776	GSU1776	type II secretion system pseudopilin OxpG					oxpG	-	1907009	1907422
YP_005833709	KN400_1800	GSU1777	GSU1777	GSU1777	type II secretion system pseudopilin PulG					pulG	-	1907429	1907932
YP_005833710	KN400_1801	GSU1778	GSU1778	GSU1778	type II secretion system secretin lipoprotein PulQ					pulQ	-	1907949	1910417
YP_005833711	KN400_1802	GSU1779	GSU1779	GSU1779	type II secretion system protein PulP, putative					pulP	-	1910446	1911066
YP_005833712	KN400_1803	GSU1780	GSU1780	GSU1780	type II secretion system protein PulO, putative					pulO	-	1911066	1911611
YP_005833713	KN400_1804	GSU1781	GSU1781	GSU1781	type II secretion system protein PulN, putative					pulN	-	1911608	1912147
YP_005833714	KN400_1805	GSU1782	GSU1782	GSU1782	type II secretion system ATPase PulM, putative					pulM	-	1912147	1913070
YP_005833715	KN400_1806	GSU1783	GSU1783	GSU1783	type II secretion system ATPase PulE					pulE	-	1913073	1914797
YP_005833716	KN400_1807	GSU1784	GSU1784	GSU1784	type II secretion system protein PulF					pulF	-	1914843	1916051
YP_005833717	KN400_1808	GSU1785	GSU1785	GSU1785	cytochrome c, 4 heme-binding sites						-	1916154	1916597
YP_005833718	KN400_1809	GSU1786	GSU1786	GSU1786	cytochrome c, 8 heme-binding sites						-	1916601	1917692
YP_005833719	KN400_1810	GSU1787	GSU1787	GSU1787	cytochrome c, 4 heme-binding sites						-	1917701	1918540
YP_005833720	KN400_1811	GSU1788	GSU1788	GSU1788	NHL repeat domain lipoprotein						-	1918537	1919601
YP_005833721	KN400_1812	GSU1789	GSU1789	GSU1789	GDP-mannose--undecaprenyl-phosphate mannosyltransferase						-	1919793	1920512
YP_005833722	KN400_1813	GSU1790	GSU1790	GSU1790	ATP-dependent Lon protease (La)					lon-2	-	1921177	1923600
	KN400_1814	GSU1791	none	none	ATP-dependent chaperone and Clp protease specificity component ClpX, frameshifted				1	clpX	-	1923615	1924867
YP_005833723	KN400_1815	GSU1792	GSU1792	GSU1792	ATP-dependent Clp protease, proteolytic subunit ClpP					clpP	-	1924864	1925463
YP_005833724	KN400_1816	GSU1793	GSU1793	GSU1793	ribosome-associated peptidylprolyl cis-trans isomerase, FKBP-type (trigger factor)					tig	-	1925485	1926780
YP_005833725	KN400_1817	GSU1794	GSU1794	GSU1794	xanthosine/inosine triphosphate pyrophosphohydrolase					rdgB	-	1927350	1927949
YP_005833726	KN400_1818	GSU1795	GSU1795	GSU1795	ribonuclease PH					rph	-	1927946	1928662
YP_005833727	KN400_1819	GSU1796	GSU1796	GSU1796	DHH domain phosphoesterase, putative						-	1928696	1929796
YP_005833728	KN400_3457	GSU3541	GSU3541	GSU3541	conserved hypothetical protein						-	1929953	1930108
YP_005833729	KN400_1820	GSU1797	GSU1797	GSU1797	ComEA-related DNA-binding/uptake protein						-	1930253	1930822
YP_005833730	KN400_1821	GSU1798	GSU1798	GSU1798	citramalate synthase					cimA	-	1930819	1932405
YP_005833731	KN400_1822	GSU1799	GSU1799	GSU1799	aspartate 4-kinase						-	1932522	1933739
YP_005833732	KN400_1823	GSU1800	GSU1800	GSU1800	nucleoid maintenance ATPase YjeE					yjeE	-	1933816	1934301
YP_005833733	KN400_1824	GSU1801	GSU1801	GSU1801	CBS domain pair-containing protein						-	1934307	1934756
YP_005833734	KN400_1825	GSU1802	GSU1802	GSU1802	ATP-binding protein YjeF					yjeF	-	1934756	1936315
YP_005833735	KN400_1826	GSU1803	GSU1803	GSU1803	acyl carrier protein 4'-phosphopantetheinyltransferase					acpS	-	1936312	1936692
YP_005833736	KN400_1827	GSU1804	GSU1804	GSU1804	pyridoxine-5'-phosphate synthase					pdxJ	-	1936689	1937408
YP_005833737	KN400_1828	GSU1805	GSU1805	GSU1805	phosphoglucosamine mutase	6	1	0.738007		glmM	-	1937409	1938764
YP_005833738	KN400_1829	GSU1806	GSU1806	GSU1806	YbbR domain protein	1	1	2.40385			-	1938769	1939185
YP_005833739	KN400_1830	GSU1807	GSU1807	GSU1807	diadenylate cyclase (DAC)	6	3	3.82166			-	1939182	1939967
YP_005833740	KN400_1831	GSU1808	GSU1808	GSU1808	dihydropteroate synthase	7	6	6.62983		folP	-	1940025	1940930
YP_005833741	KN400_1832	GSU1809	GSU1809	GSU1809	cell division ATP-dependent zinc protease FtsH	33	1	0.545852		ftsH-2	-	1940927	1942759
YP_005833742	KN400_1833	GSU1810	GSU1810	GSU1810	tRNA(Ile) lysidine-34 synthase, putative	1	1	0.706714			-	1942883	1944298
YP_005833743	KN400_1834	GSU1811	GSU1811	GSU1811	SPOR domain protein						-	1944642	1945424
YP_005833744	KN400_1835	GSU1812	GSU1812	GSU1812	arginyl-tRNA synthetase	4	3	1.7585		argS	-	1945439	1947145
YP_005833745	KN400_1836	GSU1813	GSU1813	GSU1813	conserved hypothetical protein						-	1947142	1947300
YP_005833746	KN400_1837	GSU1814	GSU1814	GSU1814	septum formation initiator family protein					divIC	-	1947345	1947680
YP_005833747	KN400_1838	GSU1815	GSU1815	GSU1815	UDP-glucuronate decarboxylase					uxs	-	1947697	1948632
YP_005833748	KN400_1839	GSU1816	GSU1816	GSU1816	UDP-glucose 6-dehydrogenase	2	1	0.734754		ugd	-	1948640	1950001
YP_005833749	KN400_1840	GSU1817	GSU1817	GSU1817	outer membrane lipoprotein, Slp family						+	1950166	1950735
YP_005833750	KN400_1841	GSU1818	GSU1818	GSU1818	phosphoglycerate mutase family protein	2					-	1950799	1951998
YP_005833751	KN400_1842	GSU1819	GSU1819	GSU1819	integrase/recombinase XerD	3	1	1.1274		xerD	-	1952067	1952954
YP_005833752	KN400_1843	GSU1820	GSU1820	GSU1820	nitrogen regulatory protein P-II uridylyltransferase, GlnD	3				glnD	-	1952951	1955659
YP_005833753	KN400_1844	GSU1821	GSU1821	GSU1821	N-acetylmuramyl-L-alanine amidase	1					-	1955699	1957069
YP_005833754	KN400_1845	GSU1822	GSU1822	GSU1822	DNA mismatch repair ATPase MutS-1	3	1	0.382409		mutS-1	-	1957074	1959689
YP_005833755	KN400_1846	GSU1824	GSU1824	GSU1824	conserved hypothetical protein						+	1960117	1960302
YP_005833756	KN400_1847	GSU1825	GSU1825	GSU1825	CDP-diacylglycerol--glycerol-3-phosphate 3-phosphatidyltransferase	6	1	1.68634		pgsA	-	1960309	1960902
YP_005833757	KN400_1848	GSU1826	GSU1826	GSU1826	lytic transglycosylase domain protein	1					-	1960911	1961519
YP_005833758	KN400_1849	GSU1827	GSU1827	GSU1827	L-aspartate oxidase	25	1	0.626959		nadB	+	1961733	1963328
YP_005833759	KN400_1850	GSU1828	GSU1828	GSU1828	chorismate mutase	6	3	10.1351			+	1963336	1963632
YP_005833760	KN400_1851	GSU1829	GSU1829	GSU1829	conserved hypothetical protein	10					+	1963632	1963841
YP_005833761	KN400_1852	GSU1830	GSU1830	GSU1830	MEMO-like protein	3	2	2.49066			-	1963844	1964647
YP_005833762	KN400_1853	GSU1831	GSU1831	GSU1831	chromosome segregation and condensation protein ScpB					scpB	-	1964722	1965309
YP_005833763	KN400_1854	GSU1832	GSU1832	GSU1832	chromosome segregation and condensation protein ScpA					scpA	-	1965296	1966102
YP_005833764	KN400_1855	GSU1833	GSU1833	GSU1833	tryptophanyl-tRNA synthetase	1				trpS	-	1966099	1967082
YP_005833765	KN400_1856	GSU1834	GSU1834	GSU1834	protease, S2P-M50-like family 1						-	1967149	1967829
YP_005833766	KN400_1857	GSU1835	GSU1835	GSU1835	glutamine synthetase, type I	1				glnA	-	1967974	1969386
YP_005833767	KN400_1858	GSU1836	GSU1836	GSU1836	nitrogen regulatory protein P-II	2	1	2.95858		glnB	-	1969425	1969763
YP_005833768	KN400_1859	GSU1837	GSU1837	GSU1837	zinc metalloendopeptidase, M23 family						+	1970191	1970949
YP_005833769	KN400_1860	GSU1838	GSU1838	GSU1838	ATP-dependent helicase HrpB	2				hrpB	-	1970968	1973508
YP_005833770	KN400_1861	GSU1839	GSU1839	GSU1839	phosphatase/phosphohexomutase-related hydrolase	1					-	1973543	1974229
YP_005833771	KN400_1862	GSU1840	GSU1840	GSU1840	membrane-associated phosphatase, PAP2_like_5 family	15	10	12.2249			-	1974240	1975058
YP_005833772	KN400_1863	GSU1841	GSU1841	GSU1841	membrane protein, putative	7	2	5.14139			-	1975064	1975453
YP_005833773	KN400_1864	GSU1842	GSU1842	GSU1842	periplasmic polysaccharide biosynthesis/export protein	109	27	9.80748			-	1975459	1978212
YP_005833774	KN400_1865	GSU1843	GSU1843	GSU1843	RNA exonuclease, beta-lactamase fold	58	26	18.22			+	1978453	1979880
YP_005833775	KN400_1866	GSU1844	GSU1844	GSU1844	IPT/TIG domain protein	107	27	12.4884			-	1979949	1982111
YP_005833776	KN400_1867	GSU1845	GSU1845	GSU1845	conserved hypothetical protein	69	13	7.88357			-	1982474	1984123
	KN400_1868	GSU1846	none	none	undecaprenyl-phosphate glycosylphosphotransferase, C-terminal fragment	38	6	5.88235			-	1984275	1985294
YP_005833777	KN400_1869	GSU1847	GSU1847	none	protein of unknown function of ISGsu7						+	1985424	1985786
YP_005833778	KN400_1870	GSU1848	GSU1848	none	transposase of ISGsu7						+	1985783	1986673
YP_005833779	KN400_1871	GSU1849	GSU1849	GSU1849	conserved hypothetical protein	14	6	17.4419			-	1986705	1987049
YP_005833780	KN400_1872	none	none	none	glycosyltransferase						-	1987077	1988138
YP_005833781	KN400_3458	none	none	none	radical SAM domain iron-sulfur cluster-binding oxidoreductase, putative						-	1988188	1989156
YP_005833782	KN400_3459	none	none	none	NAD-dependent nucleoside diphosphate-sugar epimerase/dehydratase						-	1989178	1990089
YP_005833783	KN400_1873	none	none	none	glycosyltransferase						-	1990086	1991207
YP_005833784	KN400_3460	none	none	none	SAM-dependent methyltransferase, type 11						-	1991321	1991983
YP_005833785	KN400_1875	none	none	none	glycosyltransferase, putative						-	1991980	1993200
YP_005833786	KN400_3461	none	none	none	glycosyltransferase, putative						-	1993222	1994256
YP_005833787	KN400_1876	none	none	none	aminotransferase, AHBA_syn family						-	1994274	1995401
YP_005833788	KN400_1877	none	none	none	hypothetical protein						-	1995434	1997008
YP_005833789	KN400_1878	none	none	none	membrane protein, putative						-	1997001	1998425
YP_005833790	KN400_1879	none	none	none	polysaccharide biosynthesis membrane protein						-	1998410	1999636
YP_005833791	KN400_1880	none	none	none	acetyltransferase, GNAT family						-	1999617	2000162
YP_005833792	KN400_1881	none	none	none	glycosyltransferase, putative						-	2000165	2001286
YP_005833793	KN400_1882	none	none	GSU1855	polysaccharide chain length determinant protein						-	2001338	2002546
YP_005833794	KN400_3462	none	none	GSU3547	conserved hypothetical protein						-	2002640	2003341
YP_005833795	KN400_1883	GSU1857	GSU1857	GSU1857	hypothetical protein	22	8	8.29016			-	2003392	2004357
YP_005833796	KN400_1884	GSU1858	GSU1858	GSU1858	IPT/TIG domain protein	173	81	25.1475	4		-	2004527	2007748
YP_005833797	KN400_1885	GSU1859	GSU1859	GSU1859	2-oxoacid:ferredoxin oxidoreductase, gamma subunit	18	1	1.85529		vorC	-	2008506	2009045
YP_005833798	KN400_1886	GSU1860	GSU1860	GSU1860	2-oxoacid:ferredoxin oxidoreductase, thiamin diphosphate-binding subunit	13				vorB	-	2009061	2009804
YP_005833799	KN400_1887	GSU1861	GSU1861	GSU1861	2-oxoacid:ferredoxin oxidoreductase, alpha subunit	43	6	5.6872		vorA	-	2009812	2010867
YP_005833800	KN400_1888	GSU1862	GSU1862	GSU1862	2-oxoacid:ferredoxin oxidoreductase, ferredoxin subunit	3				vorD	-	2010908	2011111
YP_005833801	KN400_1889	GSU1863	GSU1863	GSU1863	transcriptional regulator, Ros/MucR family	22	4	7.95229			+	2011303	2011806
YP_005833802	KN400_1890	GSU1864	GSU1864	GSU1864	16S rRNA (6-N',N'-dimethyl-A1518,A1519)-dimethyltransferase	29	6	7.22892		rsmA	-	2011898	2012728
YP_005833803	KN400_1891	GSU1865	GSU1865	GSU1865	tRNA (N6-threonylcarbamyl-A37) modification enzyme	42	6	5.87084		ygjD	-	2012725	2013747
YP_005833804	KN400_1892	GSU1866	GSU1866	GSU1866	PhoH-related ATPase	12					-	2013754	2015076
YP_005833805	KN400_1893	GSU1867	GSU1867	GSU1867	lipoprotein, putative	2	2	7.04225			-	2015128	2015412
YP_005833806	KN400_1894	GSU1868	GSU1868	GSU1868	cysteine desulfurase family protein	45	12	10.5079			-	2015442	2016584
YP_005833807	KN400_1895	GSU1869	GSU1869	GSU1869	lipoprotein, putative	101	43	31.5249			-	2016610	2017974
YP_005833808	KN400_1896	GSU1870	GSU1870	GSU1870	sensor diguanylate cyclase (GAF, GGDEF)						-	2017971	2019029
YP_005833809	KN400_1897	GSU1871	GSU1871	GSU1871	ribonucleoside diphosphate reductase, adenosylcobalamin-dependent					nrdJ	+	2019286	2021517
YP_005833810	KN400_1898	GSU1872	GSU1872	GSU1872	conserved hypothetical protein	2	2	3.37268			+	2021544	2022137
YP_005833811	KN400_1899	GSU1873	GSU1873	GSU1873	oligoendopeptidase F	3	1	0.558659		pepF	+	2022210	2024000
YP_005833812	KN400_1900	GSU1874	GSU1874	GSU1874	conserved hypothetical protein						-	2024079	2024762
YP_005833813	KN400_1901	GSU1875	GSU1875	GSU1875	S-adenosyl-L-homocysteine hydrolase					ahcY	-	2024986	2026413
YP_005833814	KN400_1902	GSU1876	GSU1876	GSU1876	conserved hypothetical protein						-	2026572	2027030
YP_005833815	KN400_1903	GSU1877	GSU1877	GSU1877	oxidoreductase, 2-nitropropane dioxygenase family				1		-	2027165	2028250
YP_005833816	KN400_1904	GSU1878	GSU1878	GSU1878	sensor histidine kinase (HisKA, HATPase_c)						+	2028340	2029329
YP_005833817	KN400_1905	GSU1879	GSU1879	GSU1879	winged-helix transcriptional response regulator (REC, trans_reg_C)						+	2029326	2030042
YP_005833818	KN400_1906	GSU1880	GSU1880	GSU1880	ATP--methionine S-adenosyltransferase					metK-1	-	2030139	2031308
YP_005833819	KN400_1907	GSU1881	GSU1881	GSU1881	phosphoenolpyruvate--protein phosphotransferase					ptsI	-	2031413	2033179
YP_005833820	KN400_1908	GSU1882	GSU1882	GSU1882	phosphocarrier protein HPr					ptsH	-	2033160	2033426
YP_005833821	KN400_1909	GSU1883	GSU1883	GSU1883	phosphotransferase system, mannose-type, protein IIA						-	2033445	2033837
YP_005833822	KN400_1910	GSU1884	GSU1884	GSU1884	P-loop-containing kinase UPF0042						-	2033843	2034700
YP_005833823	KN400_1911	GSU1885	GSU1885	GSU1885	HPr(Ser) kinase/phosphatase	1	1	1.04275		hprK	-	2034703	2035662
YP_005833824	KN400_1912	GSU1886	GSU1886	GSU1886	ribosomal subunit interface-associated sigma-54 modulation protein RaiA					raiA	-	2035836	2036381
YP_005833825	KN400_1913	GSU1887	GSU1887	GSU1887	RNA polymerase sigma-54 factor RpoN	14	3	2.07612		rpoN	-	2036511	2037956
YP_005833826	KN400_1914	GSU1888	GSU1888	GSU1888	lipopolysaccharide ABC transporter, ATP-binding protein	21	3	4.05405		lptB	-	2038044	2038784
YP_005833827	KN400_1915	GSU1889	GSU1889	GSU1889	lipopolysaccharide ABC transporter, periplasmic protein LptA	5				lptA	-	2038765	2039268
YP_005833828	KN400_1916	GSU1890	GSU1890	GSU1890	lipopolysaccharide ABC transporter, periplasmic protein LptC	6				lptC	-	2039270	2039845
YP_005833829	KN400_1917	GSU1891	GSU1891	GSU1891	response receiver-modulated cyclic diguanylate phosphodiesterase (REC, HD-GYP)	20	5	4.38982			-	2039932	2041071
YP_005833830	KN400_1918	GSU1892	GSU1892	GSU1892	3-deoxy-D-manno-octulosonate-8-phosphate phosphatase					kdsC	-	2041236	2041751
YP_005833831	KN400_1919	GSU1893	GSU1893	GSU1893	arabinose-5-phosphate isomerase					kdsD	-	2041772	2042737
YP_005833832	KN400_1920	GSU1894	GSU1894	GSU1894	3-deoxy-D-manno-octulosonate-8-phosphate synthase					kdsA	-	2042780	2043598
YP_005833833	KN400_1921	GSU1895	GSU1895	GSU1895	CTP synthetase					pyrG	-	2043633	2045243
YP_005833834	KN400_1922	GSU1896	GSU1896	GSU1896	3-deoxy-D-manno-octulosonate cytidylyltransferase					kdsB	-	2045262	2046014
YP_005833835	KN400_1923	GSU1897	GSU1897	GSU1897	nucleoside phosphorylase						+	2046287	2047111
YP_005833836	KN400_1924	GSU1898	GSU1898	GSU1898	membrane protein, putative						-	2047069	2047941
YP_005833837	KN400_1925	GSU1899	GSU1899	GSU1899	ABC transporter, periplasmic substrate-binding protein, MCE domain-containing						-	2048025	2049074
YP_005833838	KN400_1926	GSU1900	GSU1900	GSU1900	ABC transporter, membrane protein of unknown function DUF140						-	2049120	2049893
YP_005833839	KN400_1927	GSU1901	GSU1901	GSU1901	conserved hypothetical protein						-	2049893	2051416
YP_005833840	KN400_1928	GSU1902	GSU1902	GSU1902	isopropylmalate/citramalate isomerase, small subunit					leuD	-	2051572	2052099
YP_005833841	KN400_1929	GSU1903	GSU1903	GSU1903	isopropylmalate/citramalate isomerase, large subunit					leuC	-	2052130	2053413
YP_005833842	KN400_1930	GSU1904	GSU1904	GSU1904	Rossmann fold nucleotide-binding protein						+	2053577	2054605
YP_005833843	KN400_1931	GSU1905	GSU1905	GSU1905	cold shock DNA/RNA-binding protein						+	2054826	2055026
YP_005833844	KN400_1932	GSU1906	GSU1906	GSU1906	2-isopropylmalate synthase					leuA	-	2055173	2056711
YP_005833845	KN400_1933	GSU1907	GSU1907	GSU1907	CDP-diacylglycerol--serine O-phosphatidyltransferase					pssA	-	2057220	2057999
YP_005833846	KN400_1934	GSU1908	GSU1908	GSU1908	phosphatidylserine decarboxylase, putative						-	2057996	2058652
YP_005833847	KN400_1935	GSU1909	GSU1909	GSU1909	ketol-acid reductoisomerase, class I					ilvC	-	2058771	2059787
YP_005833848	KN400_1936	GSU1910	GSU1910	GSU1910	acetolactate synthase, small subunit					ilvN	-	2059848	2060339
YP_005833849	KN400_1937	GSU1911	GSU1911	GSU1911	acetolactate synthase, large subunit, biosynthetic type				1	ilvB	-	2060429	2062123
YP_005833850	KN400_1938	GSU1912	GSU1912	GSU1912	dihydroxy-acid dehydratase					ilvD	-	2062156	2063817
YP_005833851	KN400_1939	GSU1913	GSU1913	GSU1913	nucleoid maintenance protease YeaZ					yeaZ	-	2063959	2064651
YP_005833852	KN400_1940	GSU1914	GSU1914	GSU1914	membrane-associated zinc metalloprotease RseP					rseP	-	2064653	2065720
YP_005833853	KN400_1941	GSU1915	GSU1915	GSU1915	1-deoxy-D-xylulose-5-phosphate reductoisomerase					dxr	-	2065741	2066901
YP_005833854	KN400_1942	GSU1916	GSU1916	GSU1916	phosphatidate cytidylyltransferase					cdsA	-	2066918	2067748
YP_005833855	KN400_1943	GSU1917	GSU1917	GSU1917	undecaprenyl diphosphate synthase					uppS	-	2067751	2068491
YP_005833856	KN400_1944	GSU1918	GSU1918	GSU1918	ribosome recycling factor					frr	-	2068615	2069172
YP_005833857	KN400_1945	GSU1919	GSU1919	GSU1919	uridylate kinase					pyrH	-	2069174	2069893
YP_005833858	KN400_1946	GSU1920	GSU1920	GSU1920	translation elongation factor Ts					tsf	-	2069986	2070636
YP_005833859	KN400_1947	GSU1921	GSU1921	GSU1921	ribosomal protein S2					rpsB	-	2070712	2071467
YP_005833860	KN400_1948	GSU1922	GSU1922	GSU1922	lipopolysaccharide ABC transporter, membrane protein LptF					lptF	+	2071673	2072839
YP_005833861	KN400_1949	GSU1923	GSU1923	GSU1923	lipopolysaccharide ABC transporter, membrane protein LptG					lptG	+	2072836	2073912
YP_005833862	KN400_1950	GSU1924	GSU1924	GSU1924	IPT/TIG domain protein						+	2073998	2074948
YP_005833863	KN400_1951	GSU1925	GSU1925	GSU1925	cytidylate kinase domain phospholipid-binding protein, putative						-	2075035	2075856
YP_005833864	KN400_1952	GSU1926	GSU1926	GSU1926	conserved hypothetical protein						+	2075982	2076575
YP_005833865	KN400_1953	GSU1927	GSU1927	GSU1927	response receiver sensor diguanylate cyclase/phosphodiesterase (REC, PAS, GGDEF, EAL)						-	2076585	2078711
YP_005833866	KN400_1954	GSU1928	GSU1928	GSU1928	sensor histidine kinase response regulator (HAMP, HisKA, HATPase_c, REC, Hpt)						-	2078713	2081145
YP_005833867	KN400_1955	GSU1929	GSU1929	GSU1929	MgtC family protein						-	2081290	2081967
YP_005833868	KN400_1956	GSU1930	GSU1930	GSU1930	GTP-binding domain protein						-	2082010	2082885
YP_005833869	KN400_1957	GSU1931	GSU1931	GSU1931	conserved hypothetical protein						-	2082928	2083851
YP_005833870	KN400_1958	GSU1932	GSU1932	GSU1932	SPOR domain protein						-	2083832	2085016
YP_005833871	KN400_1959	GSU1933	GSU1933	GSU1933	translation elongation factor G					fusA-1	-	2085110	2087203
YP_005833872	KN400_1960	GSU1934	GSU1934	GSU1934	pantothenate kinase, type III					coaX	-	2087294	2088061
YP_005833873	KN400_1961	GSU1935	GSU1935	GSU1935	biotin operon repressor and biotin--acetyl-CoA carboxylase ligase					birA	-	2088118	2089134
YP_005833874	KN400_1962	GSU1936	GSU1936	GSU1936	quinolinate phosphoribosyltransferase, decarboxylating					nadC	-	2089131	2089961
YP_005833875	KN400_1963	GSU1937	GSU1937	GSU1937	nucleotide cyclase (HAMP, GGDEF-related)						+	2090180	2091490
YP_005833876	KN400_1964	GSU1938	GSU1938	GSU1938	lipoprotein, putative						+	2091487	2092014
YP_005833877	KN400_1965	GSU1939	GSU1939	GSU1939	sensor histidine kinase cyclic nucleotide phosphodiesterase (GAF, HisKA, HATPase_c, GAF, HD-GYP-related)						+	2092256	2094619
YP_005833878	KN400_1966	GSU1940	GSU1940	GSU1940	sigma-54-dependent transcriptional response regulator (REC, sigma54 interaction, HTH8)						-	2094633	2096000
YP_005833879	KN400_1967	GSU1941	GSU1941	GSU1941	sensor histidine kinase (GAF, HisKA, HATPase_c)	5	1	0.491159			-	2096017	2098053
YP_005833880	KN400_1968	GSU1942	GSU1942	GSU1942	UDP-N-acetyl-D-galactosamine 6-dehydrogenase, putative					capL	-	2098061	2099347
YP_005833881	KN400_1969	GSU1943	GSU1943	GSU1943	PEP motif-containing protein, putative exosortase substrate						-	2099581	2100153
YP_005833882	KN400_1970	GSU1944	GSU1944	GSU1944	PEP motif-containing protein, putative exosortase substrate						-	2100341	2101060
YP_005833883	KN400_1971	GSU1945	GSU1945	GSU1945	repeat-containing protein				2		-	2101442	2104537
YP_005833884	KN400_1973	GSU1947	GSU1947	GSU1947	hypothetical protein	62	14	14.4628	1		-	2105201	2106169
YP_005833885	KN400_1974	GSU1948	GSU1948	GSU1948	hypothetical protein	188	68	62.6728	1		-	2106205	2107290
YP_005833886	KN400_1975	GSU1949	GSU1949	GSU1949	PEP motif-containing protein, putative exosortase substrate						+	2108014	2108688
YP_005833887	KN400_1976	GSU1950	GSU1950	GSU1950	adenylyltransferase, putative	1	1	0.746269			-	2108754	2110094
YP_005833888	KN400_1977	GSU1951	GSU1951	GSU1951	poly-gamma-glutamate capsule biosynthesis protein, putative	1					-	2110142	2111212
YP_005833889	KN400_1978	GSU1952	GSU1952	GSU1952	glycosyltransferase, putative						-	2111227	2112186
YP_005833890	KN400_1979	GSU1953	GSU1953	GSU1953	asparagine synthetase	14	3	1.63488		asnB	-	2112213	2114048
YP_005833891	KN400_1980	GSU1954	GSU1954	GSU1954	O-antigen polymerase, putative				4		-	2114081	2115418
YP_005833892	KN400_1981	GSU1955	none	GSU1955	adenylyltransferase, putative				52		-	2115400	2116761
YP_005833893	KN400_1982	none	none	GSU1957	glycosyltransferase, WbnK-like family						-	2116748	2117914
YP_005833894	KN400_1983	GSU1960	GSU1960	GSU1960	serine O-acetyltransferase				1	cysE-2	-	2117962	2118543
YP_005833895	KN400_1984	GSU1961	GSU1961	GSU1961	glycosyltransferase	34	6	6.76437			-	2118559	2119446
YP_005833896	KN400_1985	GSU1962	GSU1962	GSU1962	glycosyltransferase	2					-	2119480	2120418
YP_005833897	KN400_3463	none	none	none	glycosyltransferase						-	2120445	2121395
YP_005833898	KN400_1986	none	none	GSU1964	conserved hypothetical protein						-	2121425	2122555
YP_005833899	KN400_1987	none	none	none	polysaccharide ABC transporter, ATP-binding/membrane protein, putative						-	2122562	2124382
YP_005833900	KN400_1988	none	none	GSU1965	polysaccharide pyruvyl transferase-related domain						-	2124427	2125710
YP_005833901	KN400_1989	GSU1966	GSU1966	GSU1966	conserved hypothetical protein				5		-	2125777	2127072
YP_005833902	KN400_1990	GSU1967	GSU1967	GSU1967	membrane protein, putative				1		-	2127112	2128194
YP_005833903	KN400_1991	GSU1968	GSU1968	GSU1968	nucleotidyltransferase, CBS domain pair and CBS domain pair-containing	16	2	1.3986			-	2128247	2129677
YP_005833904	KN400_1992	GSU1969	GSU1969	GSU1969	hypothetical protein	4	1	0.720461			-	2129681	2131069
YP_005833905	KN400_1993	GSU1970	GSU1970	GSU1970	N-acetylneuraminate synthase	26	3	2.85171		neuB	-	2131136	2132188
YP_005833906	KN400_1994	GSU1971	GSU1971	GSU1971	hypothetical protein						-	2132185	2133120
YP_005833907	KN400_1995	GSU1972	GSU1972	GSU1972	N-acetylneuraminate cytidylyltransferase	3	1	1.41443			-	2133145	2133852
YP_005833908	KN400_1996	GSU1973	GSU1973	GSU1973	acyltransferase, left-handed parallel beta-helix (hexapeptide repeat) family	2	2	3.17965			-	2133874	2134503
YP_005833909	KN400_1997	GSU1974	GSU1974	GSU1974	aminotransferase, AHBA_syn family						-	2134496	2135650
YP_005833910	KN400_1998	GSU1975	GSU1975	GSU1975	NAD-dependent nucleoside diphosphate-sugar epimerase/dehydratase	2					-	2135671	2136681
YP_005833911	KN400_1999	GSU1976	GSU1976	GSU1976	glycosyltransferase, YqgM-like family	1	1	0.892061			-	2136688	2137809
YP_005833912	KN400_2000	GSU1977	GSU1977	GSU1977	glycosyltransferase, CESA-like subfamily	2	1	0.875657			-	2137811	2138953
YP_005833913	KN400_2001	GSU1978	GSU1978	GSU1978	exopolysaccharide synthesis periplasmic protein I	7	1	1.48368		epsI	-	2138953	2139627
YP_005833914	KN400_2002	GSU1979	GSU1979	GSU1979	exopolysaccharide synthesis multitransmembrane protein H (exosortase)	38	11	12.6147		epsH	-	2139615	2140487
YP_005833915	KN400_2003	GSU1980	GSU1980	GSU1980	polysaccharide deacetylase and DUF3473 domain protein	22	8	8.83978			-	2140484	2141389
YP_005833916	KN400_2004	GSU1981	GSU1981	GSU1981	conserved hypothetical protein						-	2141389	2142618
YP_005833917	KN400_2005	GSU1982	GSU1982	GSU1982	ATPase, putative	38	7	6.00343			-	2142665	2143831
YP_005833918	KN400_2006	GSU1983	GSU1983	GSU1983	protein tyrosine kinase, putative	27	13	13.9935			-	2143882	2144811
YP_005833919	KN400_2007	GSU1984	GSU1984	GSU1984	polysaccharide chain length determinant protein	55	9	6.11413			-	2144863	2146335
YP_005833920	KN400_2008	GSU1985	GSU1985	GSU1985	periplasmic polysaccharide biosynthesis/export protein	18	2	2.35849			-	2146335	2147183
YP_005833921	KN400_2009	GSU1986	GSU1986	GSU1986	undecaprenyl-phosphate glycosylphosphotransferase						-	2147214	2148572
YP_005833922	KN400_2010	GSU1987	GSU1987	GSU1987	TPR domain lipoprotein	19	6	2.23048			-	2148574	2151264
YP_005833923	KN400_2011	GSU1988	GSU1988	GSU1988	conserved hypothetical protein						-	2151257	2151625
YP_005833924	KN400_2012	GSU1989	GSU1989	GSU1989	sigma-54-dependent transcriptional response regulator (REC, sigma54 interaction)						-	2151991	2153325
YP_005833925	KN400_2013	GSU1990	GSU1990	GSU1990	sensor histidine kinase, NtrB-related (HisKA, HATPase_c)						-	2153355	2154362
YP_005833926	KN400_2014	GSU1991	GSU1991	GSU1991	protease, Abi superfamily, putative						+	2154537	2155265
YP_005833927	KN400_2015	GSU1992	GSU1992	GSU1992	transcriptional regulator, Crp/Fnr family					fnr-2	-	2155271	2155987
YP_005833928	KN400_2016	GSU1994	GSU1994	GSU1994	PEP motif-containing protein, putative exosortase substrate						+	2156393	2157004
YP_005833929	KN400_2017	GSU1995	GSU1995	GSU1995	conserved hypothetical protein						-	2157084	2157731
YP_005833930	KN400_2018	GSU1996	GSU1996	GSU1996	cytochrome c, 12 heme-binding sites						+	2157900	2158931
YP_005833931	KN400_2019	GSU1997	GSU1997	GSU1997	iron-sulfur cluster-binding oxidoreductase, cyano_FeS_chp family						-	2159021	2160322
YP_005833932	KN400_2020	GSU1998	GSU1998	GSU1998	membrane protein, UPF0118 superfamily						-	2160319	2161431
YP_005833933	KN400_2021	GSU1999	GSU1999	GSU1999	RNA-binding protein Hfq					hfq	-	2161468	2161692
YP_005833934	KN400_2022	GSU2000	GSU2000	GSU2000	tRNA (N6-dimethylallyl-A37)-dimethylallyltransferase					miaA	-	2161705	2162640
YP_005833935	KN400_2023	GSU2001	GSU2001	GSU2001	DNA mismatch repair protein MutL					mutL	-	2162649	2164469
YP_005833936	KN400_2024	GSU2002	GSU2002	GSU2002	FAD-dependent pyridine nucleotide-disulfide oxidoreductase family protein	1	1	0.906618			-	2164469	2165572
YP_005833937	KN400_2025	GSU2003	GSU2003	GSU2003	conserved hypothetical protein						-	2165761	2166225
YP_005833938	KN400_2026	GSU2004	GSU2004	GSU2004	UbiD family decarboxylase	1					-	2166263	2168101
YP_005833939	KN400_2027	GSU2005	GSU2005	GSU2005	branched-chain amino acid ABC transporter, periplasmic amino acid-binding protein, putative						+	2168497	2169654
YP_005833940	KN400_2028	GSU2006	GSU2006	GSU2006	branched-chain amino acid ABC transporter, membrane protein						+	2169766	2170632
YP_005833941	KN400_2029	GSU2007	GSU2007	GSU2007	branched-chain amino acid ABC transporter, membrane protein						+	2170648	2171721
YP_005833942	KN400_2030	GSU2008	GSU2008	GSU2008	branched-chain amino acid ABC transporter, ATP-binding protein						+	2171732	2172451
YP_005833943	KN400_2031	GSU2009	GSU2009	GSU2009	branched-chain amino acid ABC transporter, ATP-binding protein						+	2172479	2173183
YP_005833944	KN400_2032	GSU2010	GSU2010	GSU2010	CBS domain pair-containing protein						+	2173208	2173642
YP_005833945	KN400_2033	GSU2011	GSU2011	GSU2011	nitrogen fixation iron-sulfur cluster assembly cysteine desulfurase NifS					nifS-1	-	2173763	2174938
YP_005833946	KN400_2034	GSU2012	GSU2012	GSU2012	nitrogen fixation iron-sulfur cluster assembly protein NifU					nifU	-	2174935	2175792
YP_005833947	KN400_2035	GSU2013	GSU2013	GSU2013	phosphoglucomutase/phosphomannomutase family protein						-	2175948	2177366
YP_005833948	KN400_2036	GSU2014	GSU2014	GSU2014	conserved hypothetical protein						+	2177649	2177939
YP_005833949	KN400_2037	GSU2015	GSU2015	GSU2015	NUDIX hydrolase						+	2178011	2178463
YP_005833950	KN400_2038	GSU2016	GSU2016	GSU2016	sensor diguanylate cyclase/phosphodiesterase (PAS, GGDEF, EAL)						-	2178441	2180840
YP_005833951	KN400_2039	GSU2017	GSU2017	GSU2017	futalosine synthase, putative					mqnA	-	2180876	2181697
YP_005833952	KN400_2040	GSU2018	GSU2018	GSU2018	glycine cleavage system H protein					gcvH-2	-	2181777	2182175
YP_005833953	KN400_2041	GSU2019	GSU2019	GSU2019	acetyl-CoA carboxylase, biotin carboxylase component					accC	-	2182179	2183519
YP_005833954	KN400_2042	GSU2020	GSU2020	GSU2020	acetyl-CoA carboxylase, biotin carboxyl carrier protein					accB	-	2183550	2184026
YP_005833955	KN400_2043	GSU2021	GSU2021	GSU2021	prolidase family protein						-	2184076	2185143
YP_005833956	KN400_2044	GSU2022	GSU2022	GSU2022	3-dehydroquinate dehydratase, type II					aroQ	-	2185147	2185599
YP_005833957	KN400_2045	GSU2023	GSU2023	GSU2023	GTPase-activating protein, putative						-	2185628	2185990
YP_005833958	KN400_2046	GSU2024	GSU2024	GSU2024	TPR domain protein						-	2185969	2187096
YP_005833959	KN400_2047	GSU2025	GSU2025	GSU2025	3-dehydroquinate synthase					aroB	-	2187093	2188181
YP_005833960	KN400_2048	GSU2026	GSU2026	GSU2026	shikimate kinase					aroK	-	2188178	2188723
YP_005833961	KN400_2049	GSU2027	GSU2027	GSU2027	chorismate synthase	9	2	1.69348		aroC	-	2188689	2189870
YP_005833962	KN400_2050	GSU2028	GSU2028	GSU2028	type IV pilus secretin lipoprotein PilQ					pilQ	-	2189945	2192629
YP_005833963	KN400_2051	GSU2029	GSU2029	GSU2029	type IV pilus assembly lipoprotein PilP, putative					pilP	-	2192640	2193188
YP_005833964	KN400_2052	GSU2030	GSU2030	GSU2030	type IV pilus biogenesis protein PilO					pilO	-	2193172	2193768
YP_005833965	KN400_2053	GSU2031	GSU2031	GSU2031	type IV pilus biogenesis protein PilN					pilN	-	2193806	2194381
YP_005833966	KN400_2054	GSU2032	GSU2032	GSU2032	type IV pilus biogenesis ATPase PilM					pilM	-	2194375	2195430
YP_005833967	KN400_2055	GSU2033	GSU2033	GSU2033	helix-turn-helix transcriptional regulator, XRE family						-	2195451	2195651
YP_005833968	KN400_2056	GSU2034	GSU2034	GSU2034	type IV pilus assembly protein PilX					pilX-2	-	2196172	2196825
YP_005833969	KN400_2057	GSU2035	GSU2035	GSU2035	type IV pilus assembly protein PilW					pilW-2	-	2196843	2198024
YP_005833970	KN400_2058	GSU2036	GSU2036	GSU2036	type IV pilus assembly protein PilV					pilV-2	-	2198033	2198422
YP_005833971	KN400_2059	GSU2037	GSU2037	GSU2037	type IV pilus assembly protein PylG					pylG	-	2198400	2198885
YP_005833972	KN400_2060	GSU2038	GSU2038	GSU2038	type IV pilus tip-associated adhesin					pilY1-2	-	2198887	2204574
YP_005833973	KN400_2061	GSU2039	GSU2039	GSU2039	conserved hypothetical protein						-	2204571	2204873
YP_005833974	KN400_2062	GSU3548	GSU3548	GSU3548	type IV pilus assembly protein FimT					fimT-1	-	2205061	2205642
YP_005833975	KN400_2063	GSU2041	GSU2041	GSU2041	sigma-54-dependent transcriptional response regulator (REC, sigma54 interaction, HTH8)						-	2205740	2207107
YP_005833976	KN400_2064	GSU2042	GSU2042	GSU2042	sensor histidine kinase (HAMP, HisKA, HATPase_c)						-	2207144	2208718
YP_005833977	KN400_2065	GSU2043	GSU2043	GSU2043	type IV prepilin-like proteins leader peptide processing enzyme					pilD	-	2208731	2209510
YP_005833978	KN400_2066	GSU2044	GSU2044	GSU2044	sensor diguanylate cyclase/phosphodiesterase (GAF, PAS, GGDEF, EAL)						-	2209567	2211855
YP_005833979	KN400_2067	GSU2045	GSU2045	GSU2045	valyl-tRNA synthetase					valS	-	2212160	2214823
YP_005833980	KN400_2068	GSU2046	GSU2046	GSU2046	response regulator (REC)						-	2214927	2216141
YP_005833981	KN400_2069	GSU2047	GSU2047	GSU2047	metal-dependent hydrolase, beta-lactamase superfamily						-	2216259	2217446
YP_005833982	KN400_2070	GSU2048	GSU2048	GSU2048	lipoprotein of unknown function DUF2914						-	2217579	2217986
YP_005833983	KN400_2071	GSU2049	GSU2049	GSU2049	ornithine:glutamate N-acetyltransferase					argJ	-	2218033	2219214
YP_005833984	KN400_2072	GSU2050	GSU2050	GSU2050	preprotein translocase, SecA subunit					secA	-	2219272	2221965
[truncated: 1,353 more rows]

## Sheet: ST #2 PCA genome
NCBI identifier	Gene	KN400 ortholog	Annotation	Total SNPs	Non-synonymous SNPs	Non-synonymous mutations per kb	Electrode fold change	Locus tag	Strand	Start	Stop
AAR99581.1	GSU0000.1	KN400_0001	chromosomal replication initiator protein DnaA	1				dnaA	+	30	1367
AAR33336.1	GSU0001	KN400_0002	DNA polymerase III, beta subunit	1			1.51	dnaN	+	1594	2712
AAR33337.1	GSU0002	KN400_0003	DNA replication and repair protein RecF					recF	+	2793	3890
AAR33338.1	GSU0003	KN400_0004	DNA gyrase, B subunit	1				gyrB	+	3901	6288
AAR33339.1	GSU0004	KN400_0005	DNA gyrase, A subunit					gyrA	+	6416	8989
AAR33340.2	GSU0005	KN400_0006	conserved hypothetical protein	1	1	0.637755			+	9060	10628
AAR33341.1	GSU0006	KN400_0007	glycerol-3-phosphate dehydrogenase, NAD(P)-dependent	1				gpsA	+	10673	11680
AAR33342.1	GSU0007	KN400_0008	sensor histidine kinase (HAMP, PAS, HisKA, HATPase_c)	2	1	0.437063	1.26		+	11778	14066
AAR33343.1	GSU0008	KN400_0009	response receiver sensor histidine kinase (REC, PAS, HisKA, HATPase_c)	1			1.26		+	14063	15613
AAR33344.1	GSU0009	KN400_0010	sensor histidine kinase (PAS, HisKA, HATPase_c)	1	1	0.667111			+	15618	17117
AAR33345.1	GSU0010	KN400_0011	response receiver sensor histidine kinase (REC, PAS, GAF, HisKA, HATPase_c)	1	1	0.458085			+	17114	19297
AAR33346.1	GSU0011	KN400_0012	ABC transporter, ATP-binding protein						+	19305	20231
AAR33347.1	GSU0012	KN400_0013	protoporphyrinogen oxidase	1	1	0.709723	1.3	hemY	-	20295	21704
AAR33348.1	GSU0013	KN400_0014	winged helix-turn-helix transcriptional regulator, MarR family	2	1	2.33645			-	21746	22174
AAR33349.1	GSU0014	KN400_0015	DnaJ-related molecular chaperone						+	22321	23205
AAR33350.1	GSU0015	KN400_0016	peptidylprolyl cis-trans isomerase, PpiC-type, SurA family						-	23310	24275
AAR33351.1	GSU0016	KN400_0017	peptidylprolyl cis-trans isomerase lipoprotein, PpiC-type	1	1	1.0627	-1.65		-	24353	25294
AAR33352.1	GSU0017	KN400_0018	transcription-repair coupling factor					mfd	-	25355	28828
AAR33353.1	GSU0018	KN400_0019	helix-turn-helix transcriptional regulator with aminotransferase domain, GntR family						-	28903	30339
AAR33354.1	GSU0019	KN400_0020	pentapeptide repeat domain protein				-1.29		+	30585	31463
AAR33355.1	GSU0020	KN400_0021	protein of unknown function YrdA, isoleucine patch superfamily of carbonic anhydrases/acetyltransferases					yrdA	-	31532	32071
AAR33356.1	GSU0021	KN400_0022	quinolinate synthetase complex, subunit A					nadA	-	32105	33019
AAR33357.1	GSU0022	KN400_0023	twin-arginine translocation pathway protein TatB					tatB	+	33251	33586
AAR33358.1	GSU0023	KN400_0024	TPR domain lipoprotein						-	33644	34480
AAR33359.1	GSU0024	KN400_0025	OmpA family outer membrane lipoprotein				-1.6		-	34572	35156
AAR33360.1	GSU0025	KN400_0026	biopolymer transport periplasmic beta-propeller repeat protein, TolB-related				-1.41		-	35286	36584
AAR33361.2	GSU0026	KN400_0027	periplasmic energy transduction protein, TonB-related				-1.3		-	36584	37324
AAR33362.1	GSU0027	KN400_0028	biopolymer transport membrane protein, TolR-related						-	37321	37740
AAR33363.1	GSU0028	KN400_0029	biopolymer transport membrane proton channel, TolQ-related				-1.27		-	37750	38427
AAR33364.1	GSU0029	KN400_0030	nitrilase/amidohydrolase superfamily protein, class 5						-	38521	39300
AAR33365.1	GSU0030	KN400_0031	oxygen-independent coproporphyrinogen III oxidase					hemN	+	39427	40584
AAR33366.1	GSU0031	KN400_0032	heat-inducible transcription repressor HrcA					hrcA	+	40720	41748
AAR33367.1	GSU0032	KN400_0033	DnaJ adenine nucleotide exchange factor GrpE					grpE	+	41788	42390
AAR33368.1	GSU0033	KN400_0034	chaperone protein DnaK					dnaK	+	42472	44382
AAR33369.1	GSU0034	KN400_0035	chaperone protein DnaJ					dnaJ	+	44495	45616
AAR33370.1	GSU0035	KN400_0036	2',5' RNA ligase	3	1	1.85529			-	45706	46245
AAR33371.1	GSU0036	KN400_0037	poly-gamma-glutamate capsule biosynthesis protein, putative						-	46258	47313
AAR33372.1	GSU0037	KN400_0038	seryl-tRNA synthetase					serS	+	47405	48673
AAR33373.1	GSU0038	KN400_0039	lipoprotein, putative						+	48932	49420
	GSU3471	none	conserved hypothetical protein, frameshifted, internal stop codons, start codon mutated						+	49960	50363
AAR33375.1	GSU0040	none	protein of unknown function DUF159						+	50369	51040
AAR33376.1	GSU0041	none	transcriptional repressor, LexA family					lexA-1	+	51142	51747
AAR33377.1	GSU0042	none	conserved hypothetical protein						+	51754	52002
AAR33378.1	GSU0043	none	DNA polymerase IV						+	51999	53240
AFP20377.1	GSU3472	none	hypothetical protein						-	53352	53645
AAR33379.1	GSU0044	none	hypothetical protein						-	53924	60277
AAR33380.1	GSU0045	none	hypothetical protein						-	60302	61210
AAR33381.1	GSU0046	none	transposase of ISGsu6, IS21 family						+	61245	62270
AAR33382.1	GSU0047	none	ATP/GTP-binding transposition helper of ISGsu6, IS21 family						+	62267	63061
AAR33383.1	GSU0048	none	integrase						+	63071	63907
AAR33384.1	GSU0049	none	conserved hypothetical protein						+	64129	65091
AAR33385.1	GSU0050	none	HIRAN domain protein						+	65165	65563
AAR33386.1	GSU0051	none	CRISPR-associated helicase Cas3					cas3-1	+	65569	68334
AAR33387.1	GSU0052	none	CRISPR-associated protein					csx14	+	68331	69221
AAR33388.1	GSU0053	none	CRISPR-associated protein Csb1					csb1	+	69224	70315
AAR33389.1	GSU0054	none	CRISPR-associated protein Csb2					csb2	+	70329	71948
AAR33390.1	GSU0055	none	toxin, RelE family						-	71999	72295
AAR33391.2	GSU0056	none	antitoxin						-	72288	72515
AAR33392.1	GSU0057	none	CRISPR-associated exonuclease Cas4 and endodeoxyribonuclease Cas1					cas1-1, cas4	+	72629	74308
AAR33393.1	GSU0058	none	CRISPR-associated endoribonuclease Cas2					cas2-1	+	74313	74600
AAR33395.1	GSU0060	none	hypothetical protein						+	78088	78207
AAR33396.1	GSU0061	none	protein of unknown function DUF3232						+	78380	78838
AAR33397.1	GSU0062	none	TraD protein, putative				1.34		+	78939	79271
AAR33398.1	GSU0063	none	conserved hypothetical protein						+	79476	79697
AAR33399.1	GSU0064	none	integrase, bacteriophage P4-type						-	79724	81043
AAR33400.1	GSU0065	KN400_0040	tRNA (adenosine-34) deaminase					tadA	+	81424	81963
AFP20378.1	GSU3473	KN400_0041	conserved hypothetical protein						+	82281	82493
AAR33401.1	GSU0066	KN400_0042	peroxiredoxin-like 2 family protein, selenocysteine-containing						+	82565	83272
AAR33402.1	GSU0067	KN400_0043	carbonic anhydrase, beta-family, clade B					can-1	+	83253	83900
AAR33403.1	GSU0068	KN400_0044	cytochrome c, 4 heme-binding sites						+	84005	84487
AAR33404.1	GSU0069	KN400_0045	oxidoreductase, iron-sulfur cluster-binding subunit						+	84480	85253
AAR33405.1	GSU0070	KN400_0046	oxidoreductase, membrane subunit						+	85256	86509
AAR33406.1	GSU0071	KN400_0047	conserved hypothetical protein						-	86580	87029
AAR33408.1	GSU0073	KN400_0048	outer membrane protein, putative						-	87475	88077
AAR33409.1	GSU0074	KN400_0049	isoprenoid biosynthesis amidotransferase-like protein ElbB					elbB	-	88131	88784
AAR33410.1	GSU0075	KN400_0050	conserved hypothetical protein						-	88857	89774
AAR33411.1	GSU0076	KN400_0051	conserved hypothetical protein	1					+	89886	90485
AAR33412.2	GSU0077	KN400_0052	conserved hypothetical protein						+	90567	90764
AAR33413.1	GSU0078	KN400_0053	PilZ domain protein						+	90774	91115
AAR33414.1	GSU0079	KN400_0054	helix-turn-helix transcriptional regulator with cupin domain						-	91134	91724
AAR33415.1	GSU0080	KN400_0055	periplasmic trypsin-like serine protease lipoprotein DegQ					degQ	+	91906	93321
AAR33416.1	GSU0081	KN400_0056	conserved hypothetical protein						+	93365	93628
AAR33417.1	GSU0082	KN400_0057	ribosomal large subunit pseudouridine synthase D	1				rluD	+	93713	94681
AAR33418.1	GSU0083	KN400_0058	laccase family multicopper oxidase						+	94684	95484
AAR33419.1	GSU0084	KN400_0059	amino acid aminotransferase, putative						+	95498	96673
AAR33420.1	GSU0085	KN400_0060	heterodisulfide oxidoreductase, NAD(P)H oxidoreductase subunit					hdrF	-	96772	97614
AFP20379.1	GSU3474	KN400_0061	conserved hypothetical protein						-	97627	97995
AAR33422.1	GSU0087	KN400_0062	heterodisulfide reductase, iron-sulfur cluster-binding subunit, putative	1				hdrE	-	98007	99011
AAR33423.1	GSU0088	KN400_0063	heterodisulfide reductase, iron-sulfur cluster-binding subunit, putative					hdrD	-	99055	99984
AAR33424.1	GSU0089	KN400_0064	methyl viologen-reducing hydrogenase, iron-sulfur cluster-containing subunit, MvhD	1	1	2	-1.41	mvhD	-	100018	100518
AAR33425.1	GSU0090	KN400_0065	heterodisulfide reductase, subunit A					hdrA	-	100518	102515
AAR33426.1	GSU0091	KN400_0066	heterodisulfide reductase, subunit B				-1.25	hdrB	-	102516	103406
AAR33427.2	GSU0092	KN400_0067	heterodisulfide reductase, subunit C				-1.31	hdrC	-	103403	103987
AAR33428.2	GSU0093	KN400_0069	ABC transporter, ATP-binding/membrane protein						+	104639	106411
AAR33429.1	GSU0094	KN400_0070	DNA polymerase III, gamma and tau subunits				1.29	dnaX	+	106782	108521
AAR33430.1	GSU0095	KN400_0071	protein of unknown function DUF149						+	108592	108906
AAR33431.1	GSU0096	KN400_0072	recombination protein RecR					recR	+	109095	109688
AAR33432.1	GSU0097	KN400_0073	pyruvate:ferredoxin/flavodoxin oxidoreductase	4				por	+	109753	113340
AAR33433.1	GSU0098	KN400_0074	cell polarity determinant GTPase-activating protein MglB					mglB	+	113607	114098
AAR33434.1	GSU0099	KN400_0075	cell polarity determinant GTPase MglA	1				mglA	+	114117	114704
AAR33436.1	GSU0101	KN400_0076	ABC transporter, ATP-binding/membrane protein	3					+	114855	116633
AAR33437.1	GSU0102	KN400_0077	selenocysteine-specific translation elongation factor	2				selB	+	116664	118574
AAR33438.1	GSU0103	KN400_0078	sensor histidine kinase (HATPase_c)	1	1	0.473709			+	118722	120833
AAR33439.1	GSU0104	KN400_0079	response regulator (REC), putative						+	120851	121240
AAR33440.2	GSU0105	KN400_0080	cytochrome c, 3 heme-binding sites						-	121301	121582
AAR33441.1	GSU0106	KN400_0081	chromosome partitioning ATPase Soj						+	121770	122543
AAR33442.2	GSU0107	KN400_0082	ParB-like nuclease domain protein, putative transcriptional regulator						+	122536	123375
AAR33443.1	GSU0108	KN400_0083	ATP synthase F0, B' subunit	1	1	2.35294			+	123554	123979
AAR33444.2	GSU0109	KN400_0084	ATP synthase F0, B subunit					atpF	+	123982	124602
AAR33445.1	GSU0110	KN400_0085	ATP synthase F1, delta subunit					atpH	+	124599	125141
AAR33446.1	GSU0111	KN400_0086	ATP synthase F1, alpha subunit					atpA	+	125150	126661
AAR33447.1	GSU0112	KN400_0087	ATP synthase F1, gamma subunit					atpG	+	126683	127546
AAR33448.1	GSU0113	KN400_0088	ATP synthase F1, beta subunit	1				atpD	+	127604	129016
AAR33449.1	GSU0114	KN400_0089	ATP synthase F1, epsilon subunit					atpC	+	129077	129493
AAR33450.2	GSU0115	KN400_0090	4-hydroxythreonine-4-phosphate dehydrogenase					pdxA	+	129580	130599
AAR33451.2	GSU0116	KN400_0091	biosynthetic peptidoglycan transglycosylase						+	130596	131555
AAR33452.1	GSU0117	KN400_0092	amino acid aminotransferase, putative						-	131670	132974
AAR33453.1	GSU0118	KN400_0093	conserved hypothetical protein						-	133253	133858
AAR33454.2	GSU0119	KN400_0094	glyoxalase/bleomycin resistance protein/dioxygenase superfamily protein						-	133876	134226
AAR33455.2	GSU0120	KN400_0095	periplasmically oriented, membrane-bound [NiFe]-hydrogenase maturation protease				1.41	hyaP	-	134384	134854
AAR33456.1	GSU0121	KN400_0096	periplasmically oriented, membrane-bound [NiFe]-hydrogenase b-type cytochrome subunit					hyaB	-	134858	135526
AAR33457.2	GSU0122	KN400_0097	periplasmically oriented, membrane-bound [NiFe]-hydrogenase large subunit					hyaL	-	135536	137236
AAR33458.2	GSU0123	KN400_0098	periplasmically oriented, membrane-bound [NiFe]-hydrogenase small subunit					hyaS	-	137240	138355
AAR33459.1	GSU0124	KN400_0099	amidophosphoribosyltransferase, putative						-	138514	139230
AAR33460.1	GSU0125	KN400_0100	protein of unknown function DUF162						-	139234	139887
AAR33461.1	GSU0126	KN400_0101	iron-sulfur cluster-binding oxidoreductase					yccM-1	-	139912	140889
AAR33462.2	GSU0127	KN400_0102	tRNA (2-thio-C32)-thioltransferase					ttcA	-	141096	141869
AAR33463.1	GSU0128	KN400_0104	primosomal protein N', ATP-dependent helicase					priA	+	141992	144247
AAR33464.2	GSU0129	KN400_0105	polypeptide formylmethionine deformylase					def-1	+	144335	144838
AAR33465.1	GSU0130	KN400_0106	methionyl-tRNA formyltransferase					fmt	+	144849	145802
AAR33466.1	GSU0131	KN400_0107	protein of unknown function DUF116				-1.43		+	145805	146560
AAR33467.1	GSU0132	KN400_0108	protein phosphoaspartate phosphatase CheX associated with MCPs of class 40H					cheX40H	-	146718	147224
AAR33468.1	GSU0133	KN400_0109	conserved hypothetical protein						+	147501	148667
AAR33469.1	GSU0134	KN400_0110	ribonuclease Z-related hydrolase						-	148676	149776
AAR33470.1	GSU0135	KN400_0111	porphobilinogen synthase					hemB	-	149855	150832
AAR33471.1	GSU0136	KN400_0112	DoxX family protein						+	151067	151504
AAR33472.1	GSU0137	KN400_0113	PilZ domain protein						-	151655	152353
AAR33473.1	GSU0138	KN400_0114	peptide chain release factor 3					prfC	+	152503	154083
AAR33474.1	GSU0139	KN400_0115	conserved hypothetical protein						+	154311	154925
AAR33475.1	GSU0140	KN400_0116	phosphoribosylaminoimidazole carboxylase-related protein						+	155132	155881
AAR33476.1	GSU0141	KN400_0117	protein of unknown function DUF111						+	155889	157055
AAR33477.2	GSU0142	KN400_0118	phosphatidylglycerophosphatase A					pgpA	+	157052	157504
AAR33478.1	GSU0143	KN400_0119	molybdopterin-binding domain nicotinamide nucleotide amidohydrolase, putative					cinA	+	157501	158742
AAR33479.1	GSU0144	KN400_0120	sensor histidine kinase (PAS, GAF, HisKA, HATPase_c)						+	158786	160915
AAR33480.1	GSU0145	KN400_0121	recombinase A					recA	+	161048	162064
AAR33481.1	GSU0146	KN400_0122	twitching motility pilus retraction protein					pilT-1	+	162068	163228
AAR33482.1	GSU0147	KN400_0123	recombination regulator RecX					recX	+	163257	163736
AAR33483.1	GSU0148	KN400_0124	alanyl-tRNA synthetase					alaS	+	163808	166435
AAR33484.1	GSU0149	KN400_0125	response receiver histidine kinase (REC, HisKA, HATPase_c)						+	166458	167573
AAR33485.1	GSU0150	KN400_0126	acetylglutamate kinase					argB	+	167707	168585
AAR33486.1	GSU0151	KN400_0127	acetylornithine aminotransferase	1	1	0.834028		argD	+	168666	169865
AAR33487.1	GSU0152	KN400_0128	ornithine carbamyltransferase	1				argF	+	169862	170773
AAR33488.1	GSU0153	KN400_0129	argininosuccinate synthase	1				argG	+	170806	172026
AAR33489.1	GSU0154	KN400_0130	NUDIX hydrolase, type 15				-1.26		+	172193	172636
AAR33490.1	GSU0155	KN400_0131	conserved hypothetical protein	4	3	2.57954			+	172647	173810
AAR33491.1	GSU0156	KN400_0132	argininosuccinate lyase	2	1	0.726744		argH	+	173832	175208
AAR33492.1	GSU0157	KN400_0133	lipoprotein, putative	1					+	175247	176020
AAR33493.1	GSU0158	KN400_0134	diaminopimelate decarboxylase	1				lysA	+	176158	177411
AAR33494.1	GSU0159	KN400_0135	dihydrodipicolinate synthase				-1.53	dapA	+	177445	178317
AAR33495.1	GSU0160	KN400_0136	dihydrodipicolinate reductase	1	1	1.25	-1.49	dapB	+	178339	179139
AAR33497.1	GSU0162	KN400_0137	L,L-diaminopimelate aminotransferase				-1.7	dapL	+	179341	180573
AAR33498.1	GSU0163	KN400_0138	conserved hypothetical protein						+	180695	180982
AAR33499.1	GSU0164	KN400_0139	conserved hypothetical protein				-1.32		+	180979	181341
AAR33500.1	GSU0165	KN400_0140	conserved hypothetical protein				-1.31		+	181409	182764
AFP20380.1	GSU3475	KN400_3414	conserved hypothetical protein						+	182751	183302
AAR33502.1	GSU0167	KN400_0141	transposase, Y1_Tnp domain-containing						+	183330	183635
AAR33503.1	GSU0168	KN400_0142	Fic family protein						+	183881	185047
AAR33504.1	GSU0169	KN400_0143	ABC transporter, ATP-binding protein						+	185169	186806
AAR33505.1	GSU0170	KN400_0144	conserved hypothetical protein						+	186836	187318
AAR33506.1	GSU0171	KN400_0145	protein of unknown function DUF188						+	187339	187794
AAR33507.1	GSU0172	KN400_0146	conserved hypothetical protein						+	187999	188376
AAR33508.2	GSU0173	KN400_0147	cupin superfamily barrel domain protein						+	188623	189354
AAR33509.1	GSU0174	KN400_0148	succinyl:acetate coenzyme A transferase					ato-2	-	189551	191113
AAR33510.1	GSU0175	KN400_0149	transcriptional regulator, TetR family						+	191347	191958
AAR33511.1	GSU0176	KN400_0150	protein of unknown function DUF1992						+	192080	192454
AAR33512.1	GSU0177	KN400_0151	acetyltransferase, putative						+	192464	192985
AAR33513.1	GSU0178	KN400_0152	helix-turn-helix transcriptional regulator HxlR					hxlR	-	193091	193435
AAR33514.1	GSU0179	KN400_0153	flavodoxin, putative				-1.53		+	193590	194225
AAR33515.1	GSU0180	KN400_0154	conserved hypothetical protein	2	2	3.92927	-1.37		+	194381	194890
AAR33516.1	GSU0181	KN400_0155	peptidoglycan L,D-transpeptidase lipoprotein, YkuD family, TPR domain-containing	1					-	194936	195865
AAR33517.1	GSU0182	KN400_0156	lipoprotein, putative						-	196021	196323
AAR33518.1	GSU0183	KN400_0157	peptidoglycan L,D-transpeptidase lipoprotein, YkuD family, SPOR domain-containing	2					-	196422	197729
AAR33519.1	GSU0184	KN400_0159	HAD superfamily hydrolase						+	198314	198961
AAR33520.2	GSU0185	KN400_0160	membrane protein, putative	2					-	198987	200192
AFP20381.1	GSU0186	KN400_0161	protein of unknown function DUF1579, frameshifted						-	200367	200850
AAR33521.1	GSU0187	KN400_0162	helix-turn-helix and zinc ribbon transcriptional regulator						-	200951	201298
AAR33522.1	GSU0188	KN400_0163	conserved hypothetical protein						-	201295	201639
AAR33523.1	GSU0189	KN400_0164	ATP-dependent RNA helicase DbpA	8	4	2.89436		dbpA	+	201955	203337
AFP20382.1	GSU3477	KN400_0165	hypothetical protein						-	203469	203618
AAR33525.1	GSU0191	KN400_0166	cold shock DNA/RNA-binding protein				-1.46		-	203764	203964
AAR33526.1	GSU0192	KN400_0167	conserved hypothetical protein						+	204367	204609
AAR33527.1	GSU0193	KN400_0168	glucose/sorbosone dehydrogenase-like lipoprotein	1	1	0.877963			-	204850	205989
AAR33528.1	GSU0194	KN400_0170	ADP-ribosylglycohydrolase-related protein						+	206159	207241
AAR33529.1	GSU0195	KN400_0171	flavin and coenzyme A sequestration protein dodecin						+	207296	207514
AAR33530.1	GSU0196	KN400_0172	acyl-CoA thioesterase						-	207608	208096
AAR33531.1	GSU0197	KN400_0173	oxidoreductase, short-chain dehydrogenase/reductase family						-	208177	208941
AAR33532.1	GSU0198	KN400_0174	lipoprotein, putative						+	209064	209654
AFP20383.1	GSU3478	KN400_0175	conserved hypothetical protein						+	209731	209940
AAR33534.1	GSU0200	KN400_0176	aerobic-type carbon monoxide dehydrogenase, small subunit-like protein	25	8	17.0213			+	210177	210647
AAR33535.1	GSU0201	KN400_0177	aerobic-type carbon monoxide dehydrogenase, large subunit-like protein	174	47	21.649			+	210644	212815
AAR33536.2	GSU0202	KN400_0178	dehydrogenase molybdenum cofactor insertion protein	49	7	9.12647			+	212851	213618
AAR33537.1	GSU0203	KN400_0179	MobA-related glycosyltransferase, putative	22	4	6.54664			+	213615	214226
AAR33538.1	GSU0204	KN400_0180	radical SAM domain iron-sulfur cluster-binding oxidoreductase	33	10	7.36377			+	214291	215649
AAR33539.1	GSU0205	KN400_0181	transcriptional regulator, TetR family	20	5	7.98722			+	215674	216300
AAR33540.1	GSU0206	KN400_0182	transporter, putative	48	10	11.0865			+	216297	217199
AAR33541.1	GSU0207	KN400_0183	cold shock DNA/RNA-binding protein						+	217395	217595
AAR33542.1	GSU0208	KN400_0184	conserved hypothetical protein	16	9	11.25	-6.39		+	217767	218567
AAR33543.1	GSU0209	KN400_3415	hypothetical protein	15	12	61.8557			+	218727	218921
AAR33544.2	GSU0210	KN400_0185	ABC transporter, periplasmic substrate-binding protein	31	5	5.04032			+	219045	220037
AAR33545.1	GSU0211	KN400_0186	ABC transporter, membrane protein	27	7	7.68386			+	220054	220965
AAR33546.1	GSU0212	KN400_0187	ABC transporter, ATP-binding protein	32	6	7.52823			+	220958	221755
AAR33547.2	GSU0213	KN400_0188	radical SAM domain iron-sulfur cluster-binding oxidoreductase	77	18	11.9363			+	221797	223305
AAR33548.1	GSU0214	KN400_0189	ATPase DUF815, putative	16	3	3.38219			+	223671	224558
AAR33549.1	GSU0215	KN400_0190	5,10-methylenetetrahydrofolate dehydrogenase and methenyltetrahydrofolate cyclohydrolase	6				folD-1	+	224723	225595
AAR33550.1	GSU0216	KN400_0191	conserved hypothetical protein						-	225679	225894
AAR33551.1	GSU0217	KN400_0192	nitroreductase-like family 3 protein	20	7	12.3675			+	226422	226988
AAR33552.1	GSU0218	KN400_0193	cytochrome c oxidase, caa3-type, synthesis factor	32	12	14.3541		sco	+	227084	227920
AAR33553.1	GSU0219	KN400_0194	cytochrome c oxidase, caa3-type, subunit I	48	9	5.53846		coxA	+	227917	229542
AAR33554.1	GSU0220	KN400_0195	cytochrome c oxidase, caa3-type, subunit III	20	3	4.98339		coxC	+	229539	230141
AAR33555.1	GSU0221	KN400_0196	cytochrome c oxidase, caa3-type, subunit IV	11	4	13.7931		coxD	+	230158	230448
AAR33556.2	GSU0222	KN400_0197	cytochrome c oxidase, caa3-type, subunit II	44	11	12.035		coxB	+	230458	231372
AAR33557.1	GSU0223	KN400_0198	protoheme IX farnesyltransferase	43	15	18.4729		ctaB	+	231369	232181
AAR33558.1	GSU0224	KN400_0199	cupin superfamily barrel domain protein	3					-	232202	232534
AFP20384.1	GSU3479	KN400_0200	conserved hypothetical protein	7	1	7.14286			-	232607	232747
AAR33560.1	GSU0226	KN400_0201	membrane protein, putative	78	20	12.3077			+	232928	234556
AAR33561.1	GSU0227	KN400_0202	DNA methyltransferase, putative	53	18	19.6292			+	234573	235490
AAR33562.1	GSU0228	KN400_0203	peptidylprolyl cis-trans isomerase, FKBP-type, putative	11	1	1.98807			-	235554	236057
AAR33563.1	GSU0229	KN400_0204	acyl-CoA synthetase, AMP-forming	27	6	3.63196			+	236226	237878
AAR33564.1	GSU0230	KN400_0205	twitching motility pilus retraction protein	7				pilT-2	-	237884	238954
AAR33565.1	GSU0231	KN400_0206	conserved hypothetical protein						-	239000	240775
AAR33567.1	GSU0233	KN400_0207	protein of unknown function DUF480						+	241031	241690
AAR33568.1	GSU0234	KN400_0208	bidirectional formate transporter, putative					fdhC	+	241705	242517
AAR33569.1	GSU0235	KN400_0209	S1 RNA-binding domain-containing transcriptional accessory protein	3	2	0.875274		tex	-	242521	244806
AAR33570.1	GSU0236	KN400_0210	protein of unknown function DUF393						-	244887	245303
AAR33571.1	GSU0237	KN400_0211	dehydratase, NodN/MaoC domain-containing, putative						-	245315	245791
AAR33572.1	GSU0238	KN400_0212	radical SAM domain iron-sulfur cluster-binding oxidoreductase with cobalamin-binding-like domain						-	245853	247238
AAR33573.1	GSU0239	KN400_0213	acyl-CoA thioesterase						-	247235	247657
AAR33574.1	GSU0240	KN400_0214	malonyl-CoA--acyl carrier protein transacylase					fabD-1	-	247659	248501
AAR33575.1	GSU0241	KN400_0215	radical SAM domain iron-sulfur cluster-binding oxidoreductase with cobalamin-binding-like domain						-	248504	249796
AAR33576.1	GSU0242	KN400_0216	acyl carrier protein					acpP-1	-	249793	250050
AAR33577.1	GSU0243	KN400_0217	acyltransferase, putative						-	250055	250954
AAR33578.1	GSU0244	KN400_0218	radical SAM domain iron-sulfur cluster-binding oxidoreductase						-	251046	252422
AAR33579.1	GSU0245	KN400_0219	undecaprenyl-phosphate glycosyltransferase, putative						-	252472	253134
AAR33580.1	GSU0246	KN400_0220	polysaccharide deacetylase and DUF3473 domain protein	9	2	2.40964			-	253119	253949
AAR33581.1	GSU0247	KN400_0221	radical SAM domain iron-sulfur cluster-binding oxidoreductase with cobalamin-binding-like domain	48	8	5.46822			+	254131	255594
AAR33582.1	GSU0248	KN400_0222	radical SAM domain iron-sulfur cluster-binding oxidoreductase with cobalamin-binding-like domain	23	7	5.44323			+	255594	256880
AAR33583.1	GSU0249	KN400_0223	membrane protein, putative	38	10	10.2354			+	256941	257918
AAR33584.1	GSU0250	KN400_0224	protein of unknown function DUF2721	6					+	257964	258404
AAR33585.1	GSU0251	KN400_3416	hypothetical protein	17	9	50			-	258484	258789
AAR33586.1	GSU0252	none	transposase of ISGsu1, IS4 family						+	259066	260184
AAR33587.1	GSU0253	KN400_0225	sensor histidine kinase (PAS, GAF, PAS, PAS, HATPase_c)	118	50	20.0642			+	260495	262987
AAR33588.1	GSU0254	KN400_0226	helix-turn-helix transcriptional response regulator, LuxR family (REC, HTH_LuxR)	12	2	3.10559			+	262988	263635
AAR33589.1	GSU0255	KN400_0227	sensor histidine kinase (PAS, PAS, HisKA, HATPase_c)						+	263838	265688
AAR33590.1	GSU0256	KN400_0228	hemerythrin family protein						+	265794	266231
AAR33591.1	GSU0257	KN400_0229	antibiotic biosynthesis monooxygenase domain protein						-	266319	266609
AAR33592.1	GSU0258	KN400_0230	conserved hypothetical protein						-	266597	266803
AAR33593.1	GSU0259	KN400_0231	flavoredoxin						-	266800	267369
AAR33594.1	GSU0260	KN400_0232	universal stress protein Usp					usp-3	-	267576	268043
AAR33595.1	GSU0261	KN400_0233	monovalent cation/proton antiporter family protein	13	1	0.566251			-	268104	269870
AAR33596.1	GSU0263	KN400_0234	hypothetical protein	1	1	2.53165			-	270282	270677
AAR33598.1	GSU0264	KN400_0235	transporter, Bcr/CflA subfamily				-2.78		-	270801	272036
AAR33599.1	GSU0265	KN400_0236	membrane transport protein, putative	1	1	1.10865	-3.05		-	272094	272996
AAR33600.1	GSU0266	KN400_0238	helix-turn-helix transcriptional regulator, LysR family						+	273391	274314
AAR33601.1	GSU0267	KN400_0239	helix-turn-helix transcriptional regulator, UTRA domain-containing, GntR family	2					+	274644	275390
AAR33602.1	GSU0268	KN400_0240	membrane protein, putative						+	275387	276220
AAR33603.1	GSU0269	KN400_0241	conserved hypothetical protein						+	276217	276531
AAR33604.1	GSU0270	KN400_0242	glutamine--fructose-6-phosphate aminotransferase	25	5	2.73373		glmS	-	276630	278459
AAR33605.1	GSU0271	KN400_0243	glucosamine-1-phosphate N-acetyltransferase and N-acetylglucosamine-1-phosphate uridylyltransferase					glmU	-	278525	279955
AAR33606.1	GSU0272	KN400_0244	conserved hypothetical protein						+	280116	280661
AAR33607.2	GSU0273	KN400_0245	radical SAM domain iron-sulfur cluster-binding oxidoreductase with cobalamin-binding-like domain	2					+	280694	282574
AAR33608.1	GSU0274	KN400_0246	cytochrome c, 9 heme-binding sites, and cytochrome b	1	1	0.537924			+	282875	284734
AAR33609.2	GSU0275	KN400_3417	hypothetical protein						-	285025	285201
AAR33610.1	GSU0276	KN400_0247	efflux pump, RND family, membrane fusion protein						-	285250	286422
AAR33611.1	GSU0277	KN400_0248	ABC transporter, ATP-binding/membrane protein						-	286415	288583
AAR33612.1	GSU0278	KN400_0249	efflux pump, RND family, outer membrane protein	1					-	288580	289845
AAR33613.1	GSU0279	KN400_0250	cadherin domain/calx-beta domain protein	9	4	0.226001			-	289982	307681
AAR33614.1	GSU0280	KN400_0251	transcriptional regulator, Fis family	2					-	307914	309266
AFP20385.1	GSU0281	KN400_0252	sensor histidine kinase (HisKA, HATPase_c), frameshifted						-	309268	311110
AAR33616.1	GSU0283	KN400_0253	sensor histidine kinase (GAF, GAF, HisKA, HATPase_c), nonconserved putative heme-binding site						-	311624	313426
AAR33617.1	GSU0284	KN400_0254	zinc finger transcriptional regulator, TraR/DksA family						-	313465	313821
AAR33618.1	GSU0285	KN400_0255	DNA repair protein RadA	1				radA	-	313906	315258
AAR33619.1	GSU0286	KN400_0256	HEAT-like repeat-containing protein	1	1	0.610874			+	315410	317047
AAR33620.1	GSU0287	KN400_0257	cyclic diguanylate phosphodiesterase (HD-GYP)						+	317040	318401
AAR33621.2	GSU0288	KN400_0258	HEAT-like repeat-containing protein						-	318411	318992
AAR33622.1	GSU0289	KN400_0259	conserved hypothetical protein						+	319100	319432
AAR33623.1	GSU0290	KN400_0260	3-oxoacyl-(acyl carrier protein) synthase III				-1.35	fabH-1	+	319530	320510
AAR33624.1	GSU0291	KN400_0262	CheR-related putative SAM-binding domain protein				-1.37		-	320500	321558
AAR33625.2	GSU0292	KN400_0263	conserved hypothetical protein						+	321617	321949
AAR33626.1	GSU0293	KN400_0264	protein glutamate methylesterase CheB associated with MCPs of classes 40H and 40+24H, response receiver domain-containing					cheB40(+24)H-1	-	321950	323038
AAR33627.2	GSU0294	KN400_0265	metal-dependent phosphohydrolase (HDOD)						-	323045	323935
AAR33628.1	GSU0295	KN400_0266	protein glutamate methyltransferase CheR associated with MCPs of classes 40H and 40+24H					cheR40(+24)H	-	323953	324786
AAR33629.1	GSU0296	KN400_0267	sensor histidine kinase CheA associated with MCPs of classes 40H and 40+24H					cheA40(+24)H	-	324837	326669
AAR33630.1	GSU0297	KN400_0268	scaffold protein CheW associated with MCPs of classes 40H and 40+24H					cheW40(+24)H-1	-	326718	327212
	GSU0298	KN400_0269	flagellar biogenesis master sigma-54-dependent transcriptional response regulator (REC, sigma54 interaction, HTH8), N-terminal fragment	1	1	0.716846		frgM-N	+	327606	328604
AAR33632.1	GSU0299	none	transposase of ISGsu1, IS4 family						-	328608	329726
	GSU0300	KN400_0269	flagellar biogenesis master sigma-54-dependent transcriptional response regulator (REC, sigma54 interaction, HTH8), C-terminal fragment					frgM-C	+	329815	330249
AAR33634.2	GSU0301	KN400_0270	lytic transglycosylase domain protein						+	330258	331025
AAR33635.1	GSU0302	KN400_0271	conserved hypothetical protein	1	1	0.509165			+	331168	333132
AAR33636.1	GSU0303	KN400_0272	sensor protein (DUF3365, HAMP, PAS), heme-binding						+	333195	334412
AAR33637.1	GSU0304	KN400_0273	aminopeptidase N				-1.56	pepN	-	334409	337042
AAR33638.1	GSU0305	KN400_0274	hydrogenase accessory protein HypB					hypB	+	337594	338358
AAR33639.1	GSU0306	KN400_0275	hydrogenase maturation protein HypF	1				hypF	+	338374	340665
AAR33640.1	GSU0307	KN400_0276	hydrogenase assembly chaperone HypC/HupF					hypC	+	340672	340902
AAR33641.1	GSU0308	KN400_0277	hydrogenase expression/formation protein HypD					hypD	+	340902	341993
AAR33642.1	GSU0309	KN400_0278	hydrogenase expression/formation protein HypE	1				hypE	+	342014	343027
AAR33643.1	GSU0310	KN400_0279	phospholipase, patatin family, putative						+	343114	343968
AAR33645.2	GSU0312	KN400_0280	PilZ domain protein						+	344147	344506
AAR33646.1	GSU0313	KN400_0281	DnaJ domain protein	21	12	15.6454			+	344582	345349
AAR33647.1	GSU0314	KN400_0282	GspIIEN domain protein						+	345461	346564
AAR33648.2	GSU0315	KN400_0283	conserved hypothetical protein						-	346533	346961
AAR33649.1	GSU0316	KN400_0284	PATAN domain GTPase-activating protein, putative						-	346963	347658
AAR33650.1	GSU0317	KN400_0285	conserved hypothetical protein						+	348043	348774
AAR33651.1	GSU0318	KN400_0286	peptidase, M48 family						+	348881	350125
AAR33652.1	GSU0319	KN400_0287	conserved hypothetical protein						-	350161	351000
AAR33653.1	GSU0320	KN400_0288	conserved hypothetical protein						-	350997	351545
AAR33654.1	GSU0321	KN400_0289	type II secretion system protein GspL, putative					gspL	-	351542	352858
AAR33655.1	GSU0322	KN400_0290	type II secretion system protein GspK					gspK	-	352858	353778
AAR33656.2	GSU0323	KN400_0291	type II secretion system protein GspJ, putative	1				gspJ	-	353775	354404
AAR33657.1	GSU0324	KN400_0292	type II secretion system protein GspI	1				gspI	-	354382	354738
AAR33658.1	GSU0325	KN400_0293	type II secretion system protein GspH	1	1	1.89753		gspH	-	354735	355262
AAR33659.1	GSU0326	KN400_0294	type II secretion system pseudopilin GspG					gspG	-	355231	355674
AAR33660.1	GSU0327	KN400_0295	type II secretion system protein GspF	3	3	2.47729	-1.31	gspF	-	355701	356912
AAR33661.1	GSU0328	KN400_0296	type II secretion system ATPase GspE	2			-1.23	gspE	-	356893	358437
AAR33662.1	GSU0329	KN400_0297	type II secretion system lipoprotein GspD, putative	12	4	2.10748		gspD	-	358452	360350
AAR33663.1	GSU0330	KN400_0298	type II secretion system protein GspC, putative serine protease	1				gspC	-	360460	361335
AAR33664.1	GSU0331	KN400_0299	periplasmic trypsin-like serine protease DegP	1			-2.04	degP	+	361504	362898
AAR33665.1	GSU0332	KN400_0300	cytosolic aminopeptidase, M17 family	1	1	0.671141	-1.28	pepA	+	362974	364464
AAR33666.1	GSU0333	KN400_0301	ATP synthase F0, C subunit					atpE	-	364542	364817
AAR33667.1	GSU0334	KN400_0302	ATP synthase F0, A subunit					atpB	-	364877	365566
AAR33668.1	GSU0335	KN400_0303	ATP synthase-associated magnesium import membrane protein AtpI					atpI	-	365571	365957
AAR33669.1	GSU0336	KN400_0304	ATP synthase-associated magnesium import membrane protein AtpZ					atpZ	-	365929	366174
AAR33670.1	GSU0337	KN400_0305	glutamate-1-semialdehyde 2,1-aminomutase	2				hemL	-	366271	367554
AAR33671.1	GSU0338	KN400_0306	NADH dehydrogenase I, A subunit					nuoA-1	+	367861	368217
AAR33672.1	GSU0339	KN400_0307	NADH dehydrogenase I, B subunit					nuoB	+	368208	368720
AAR33673.1	GSU0340	KN400_0308	NADH dehydrogenase I, C subunit					nuoC	+	368753	369241
AAR33674.1	GSU0341	KN400_0309	NADH dehydrogenase I, D subunit					nuoD	+	369294	370466
AAR33675.1	GSU0342	KN400_0310	NADH dehydrogenase I, E subunit					nuoE-1	+	370494	371015
AAR33676.1	GSU0343	KN400_0311	NADH dehydrogenase I, F subunit	1			-1.26	nuoF-1	+	371051	372826
AAR33677.1	GSU0344	KN400_0312	NADH dehydrogenase I, G subunit				-1.24	nuoG-1	+	372867	375347
AAR33678.1	GSU0345	KN400_0313	NADH dehydrogenase I, H subunit					nuoH-1	+	375400	376446
AAR33679.1	GSU0346	KN400_0314	NADH dehydrogenase I, I subunit					nuoI-1	+	376468	376866
AAR33680.1	GSU0347	KN400_0315	NADH dehydrogenase I, J subunit					nuoJ-1	+	376877	377380
AAR33681.1	GSU0348	KN400_0316	NADH dehydrogenase I, K subunit					nuoK-1	+	377399	377701
AAR33682.1	GSU0349	KN400_0317	NADH dehydrogenase I, L subunit					nuoL-1	+	377755	379755
AAR33683.1	GSU0350	KN400_0318	NADH dehydrogenase I, M subunit				-1.3	nuoM-1	+	379789	381357
AAR33684.1	GSU0351	KN400_0319	NADH dehydrogenase I, N subunit					nuoN-1	+	381392	382846
AAR33685.1	GSU0352	KN400_0320	peroxiredoxin, atypical 2-Cys subfamily					prx-3	+	382949	383464
AAR33686.1	GSU0353	KN400_0321	membrane protein YqaA					yqaA	+	383603	384049
AAR33687.1	GSU0354	KN400_0322	protein of unknown function DUF2201, VWFA superfamily						+	384036	385226
AAR33688.1	GSU0355	KN400_0323	conserved hypothetical protein						+	385229	385633
AFP20386.1	GSU0356	KN400_0324	sensor histidine kinase (DUF3365, HisKA, HATPase_c), heme-binding	6	2	1.35318			-	385786	387264
AAR33689.1	GSU0357	KN400_0325	cytochrome c nitrite reductase, 8 heme-binding sites	4					-	387349	388950
AAR33690.2	GSU0358	KN400_0326	iron-sulfur cluster-binding oxidoreductase						-	388983	389486
AAR33691.1	GSU0359	KN400_0327	sigma-54-dependent sensor transcriptional regulator (PAS, sigma54 interaction, HTH8)	35	9	6.5407			-	389806	391182
AAR33692.1	GSU0360	KN400_0328	OmpA family outer membrane protein (OprF, OmpA)	9	2	1.55159			+	391442	392731
AAR33693.1	GSU0361	KN400_0329	peptidylprolyl cis-trans isomerase, PpiC-type						-	392842	393735
AAR33694.1	GSU0362	KN400_0330	conserved hypothetical protein						+	393985	394440
AAR33695.1	GSU0363	KN400_0331	ATP-dependent DNA helicase DinG					dinG	-	394455	396977
AAR33696.1	GSU0364	KN400_0332	cytochrome c, 3 heme-binding sites					ppcB	-	397074	397349
AAR33697.1	GSU0365	KN400_0333	cytochrome c, 3 heme-binding sites	1				ppcC	-	397484	397771
AAR33698.1	GSU0366	KN400_0334	helix-turn-helix XRE domain protein	1					+	397902	398822
AAR33699.1	GSU0367	KN400_0335	radical SAM domain iron-sulfur cluster-binding oxidoreductase, TIGR01212 family					yhcC-1	+	398819	399736
AAR33700.1	GSU0368	KN400_0336	outer membrane surface lipoprotein	1					-	399772	401022
AAR33701.1	GSU0369	KN400_0337	FlhB domain protein						-	401188	401460
AAR33702.1	GSU0370	KN400_0338	FliK domain protein	1					-	401447	403204
AAR33703.1	GSU0371	KN400_0339	alpha-glucan phosphorylase						-	403250	405814
AAR33704.2	GSU0372	KN400_0340	sigma-54-dependent transcriptional response regulator (REC, sigma54 interaction, HTH8)						-	406001	407368
AAR33705.2	GSU0373	KN400_0341	sensor histidine kinase (HAMP, HisKA, HATPase_c)						-	407412	408827
AAR33706.1	GSU0374	KN400_0342	hydrogenase nickel insertion protein HypA					hypA	+	409013	409345
AAR33707.1	GSU0375	KN400_0343	glycine cleavage system T protein					gcvT	+	409468	410556
AAR33708.1	GSU0376	KN400_0344	glycine cleavage system H protein					gcvH-1	+	410612	410986
AAR33709.1	GSU0377	KN400_0345	glycine cleavage system P protein, subunit 1					gcvP1	+	410986	412332
AAR33710.1	GSU0378	KN400_0346	glycine cleavage system P protein, subunit 2					gcvP2	+	412323	413768
AAR33711.1	GSU0379	KN400_0347	lipoate--protein ligase A					lplA	+	413768	414577
AAR33712.1	GSU0380	KN400_0348	lipoate synthase					lipA	+	414574	415485
AAR33713.1	GSU0381	KN400_0349	lipoprotein, putative						+	415482	415706
AAR33714.1	GSU0382	KN400_0350	conserved hypothetical protein						+	415715	416119
AAR33715.1	GSU0383	KN400_0351	peptidylprolyl cis-trans isomerase, FKBP-type						+	416235	416663
AAR33716.1	GSU0384	KN400_0352	ferritin-like domain protein						-	416744	417220
AAR33717.1	GSU0385	KN400_0353	NAD-dependent nucleoside diphosphate-sugar epimerase/dehydratase						+	417401	418285
AAR33718.1	GSU0386	KN400_0354	protein of unknown function DUF2466						-	418323	419012
AAR33719.1	GSU0387	KN400_0355	undecaprenyl diphosphate phosphatase					uppP	-	419104	419913
AAR33720.1	GSU0388	KN400_0356	conserved hypothetical protein						+	420113	420730
AAR33721.1	GSU0389	KN400_0357	phosphate/sulfate transporter family membrane protein						+	420723	421724
AAR33722.1	GSU0390	KN400_0358	protein of unknown function DUF2062						-	421777	422259
AAR33723.2	GSU0391	KN400_0359	efflux pump, RND family, outer membrane protein						+	422476	423819
AAR33724.1	GSU0392	KN400_0360	efflux pump, RND family, membrane fusion lipoprotein						+	423816	424928
AAR33725.1	GSU0393	KN400_0361	conserved hypothetical protein						+	424965	425144
AAR33726.1	GSU0394	KN400_0362	efflux pump, RND family, inner membrane protein	4	2	0.61862			+	425150	428383
AAR33727.1	GSU0395	KN400_0363	redox-active protein, C_GCAxxG_C_C family, putative	2					+	428358	428786
AAR33728.1	GSU0396	KN400_0364	protein of unknown function DUF2892						+	428800	429012
AAR33729.1	GSU0397	KN400_0365	metal-dependent hydrolase, beta-lactamase superfamily II	1	1	1.20482			+	429009	429839
AAR33730.2	GSU0398	KN400_0366	rhodanese homology domain superfamily protein	1					+	429860	430240
AAR33731.1	GSU0399	KN400_0367	helix-turn-helix transcriptional regulator, ArsR family	1	1	3.63636			+	430263	430538
AAR33732.1	GSU0400	KN400_0368	methyl-accepting chemotaxis sensory transducer, class 40H, Cache_2 domain-containing					mcp40(+24)H-5	+	430812	432461
AAR33733.1	GSU0401	KN400_0369	methyl-accepting chemotaxis sensory transducer, class 40H				1.55	mcp40(+24)H-9	+	432598	434217
AAR33734.1	GSU0402	KN400_0370	hemerythrin family protein	1					+	434395	434802
AAR33735.1	GSU0403	KN400_0371	response receiver CheY associated with MCPs of classes 40H and 40+24H					cheY40(+24)H-1	+	434963	435325
AAR33736.1	GSU0404	KN400_0372	protein phosphoaspartate phosphatase CheX associated with MCPs of classes 40H and 40+24H					cheX40(+24)H	+	435322	435828
AAR33737.1	GSU0405	KN400_0373	response regulator (REC)	3					+	435853	436962
AAR33738.2	GSU0406	KN400_0374	lipoprotein, putative	4					+	437166	439256
AAR33739.1	GSU0407	KN400_0375	flagellar basal body rod protein FlgB					flgB	+	439490	439909
AAR33740.1	GSU0408	KN400_0376	flagellar basal body rod protein FlgC	1				flgC	+	439912	440352
AAR33741.1	GSU0409	KN400_0377	flagellar hook-basal body complex protein FliE					fliE	+	440458	440760
AAR33742.1	GSU0410	KN400_0378	flagellar M-ring mounting plate protein FliF	1				fliF	+	440785	442368
AAR33743.1	GSU0411	KN400_0379	flagellar motor switch protein FliG					fliG	+	442380	443372
AAR33744.1	GSU0412	KN400_0380	flagellar assembly protein FliH					fliH	+	443359	444240
AAR33745.1	GSU0413	KN400_0381	flagellum-specific ATPase FliI	2	1	0.754717		fliI	+	444233	445558
AAR33746.1	GSU0414	KN400_0382	flagellar export protein FliJ					fliJ	+	445618	446058
AAR33747.1	GSU0415	KN400_0383	conserved hypothetical protein	6	3	5.89391			+	446073	446582
AAR33748.1	GSU0416	KN400_0384	flagellar hook-length control protein FliK	1	1	0.694927		fliK	+	446796	448235
AAR33749.1	GSU0417	KN400_0385	flagellar hook capping protein FlgD					flgD	+	448260	448916
AAR33750.1	GSU0418	KN400_0386	flagellar operon protein of unknown function DUF3766						+	448924	449310
AAR33751.1	GSU0419	KN400_0387	flagellar hook protein FlgE	2				flgE	+	449473	450732
AAR33752.1	GSU0420	KN400_0388	flagellar basal body-associated protein FliL					fliL	+	451103	451624
AAR33753.1	GSU0421	KN400_0389	flagellar motor switch protein FliM					fliM	+	451659	452645
AAR33754.1	GSU0422	KN400_0390	flagellar motor switch protein FliN					fliN	+	452642	452947
AFP20387.1	GSU3482	KN400_0391	flagellar biogenesis protein FliO	1	1	2.01207		fliO	+	452944	453441
AAR33755.1	GSU0423	KN400_0392	flagellar biogenesis protein FliP					fliP	+	453447	454214
AAR33756.1	GSU0424	KN400_0393	flagellar biogenesis protein FliQ					fliQ	+	454227	454496
AAR33757.1	GSU0425	KN400_0394	flagellar biogenesis protein FliR	1				fliR	+	454547	455341
AAR33758.1	GSU0426	KN400_0395	flagellar biogenesis protein FlhB	1				flhB	+	455346	456404
AAR33759.1	GSU0427	KN400_0396	bacterial SH3 domain lipoprotein, putative						-	456463	456933
AAR33760.1	GSU0428	KN400_0397	lipoprotein, putative						+	457220	457774
AAR33761.1	GSU0429	KN400_0398	type VI secretion system protein of unknown function DUF876						+	457771	459162
AAR33762.1	GSU0430	KN400_0399	type VI secretion system lysozyme-related protein of unknown function DUF1316						+	459166	459573
AAR33763.1	GSU0431	KN400_0400	type VI secretion system protein of unknown function DUF879						+	459602	461335
AAR33764.1	GSU0432	KN400_0401	type VI secretion system protein of unknown function DUF1305						+	461299	462291
AAR33765.1	GSU0433	KN400_0402	type VI secretion system ATPase, putative chaperone, ClpV1 family						+	462304	464931
AAR33766.1	GSU0434	KN400_0403	thiamin biosynthesis protein ThiI-related adenine nucleotide alpha hydrolase superfamily protein						-	464941	465945
AAR33767.1	GSU0435	KN400_0404	PilB/PulE/GspE family ATPase	1					+	466119	467768
AAR33768.1	GSU0436	KN400_0405	twitching motility pilus retraction protein	8	1	0.934579		pilT-3	+	467782	468852
AAR33769.1	GSU0437	KN400_0412	UbiD family decarboxylase	4					+	469236	470651
AAR33770.1	GSU0438	KN400_0413	lipoprotein, putative						+	470651	471181
AAR33771.1	GSU0439	KN400_0414	menaquinone biosynthesis polyprenyltransferase, putative	1					+	471181	472077
AAR33772.1	GSU0440	KN400_0415	menaquinone biosynthesis decarboxylase, putative	2	1	1.60514			+	472074	472697
AAR33773.1	GSU0441	KN400_0416	dehypoxanthinylfutalosine cyclase, putative	2	1	0.921659		mqnC-2	+	472702	473787
AAR33774.1	GSU0442	KN400_0417	dehypoxanthinylfutalosine cyclase, putative	3	1	0.93985		mqnC-1	+	473787	474851
AAR33775.1	GSU0443	KN400_0418	ribonuclease D, putative	64	23	20.0873			+	475018	476163
AAR33776.1	GSU0444	KN400_0419	conserved hypothetical protein	9	5	6.89655			-	476301	477023
AAR33778.1	GSU0446	KN400_0420	16S rRNA (3-methyl-U1498)-methyltransferase				1.24	rsmE	-	477063	477845
AAR33779.1	GSU0447	KN400_0421	ribosomal protein L11 methyltransferase				1.36	prmA	-	477848	478747
AAR33780.1	GSU0448	KN400_0422	zinc-dependent amidohydrolase, putative	1					+	478892	480055
AAR33782.1	GSU0450	KN400_0423	protein of unknown function DUF299						+	480192	481001
AAR33783.1	GSU0451	KN400_0424	winged-helix transcriptional response regulator (REC, trans_reg_C)	1					+	481049	481723
AAR33784.1	GSU0452	KN400_0425	sensor histidine kinase (HAMP, HisKA, HATPase_c)	1	1	0.709723			+	481727	483136
AAR33785.1	GSU0453	KN400_0426	futalosine hydrolase, putative	30	6	8.20793		mqnB	+	483142	483873
AAR33786.1	GSU0454	KN400_0427	1,4-dihydroxy-6-naphthoate synthase	30	5	5.98086		mqnD	+	483873	484709
AAR33787.1	GSU0455	KN400_0428	rare lipoprotein A-like double-psi beta-barrel domain lipoprotein, putative				-1.58		+	484812	485264
AAR33788.1	GSU0456	KN400_0429	exporter, putative				-1.4		-	485316	487865
AAR33789.1	GSU0457	KN400_0430	outer membrane lipoprotein LolB, putative						-	487866	488555
AFP20388.1	GSU3483	KN400_0431	outer membrane lipoprotein carrier/sorting protein LolA						-	488569	489192
AAR33790.1	GSU0458	KN400_0432	(3R)-hydroxyacyl-(acyl carrier protein) dehydratase					fabZ-1	-	489192	489581
AAR33791.1	GSU0459	KN400_0433	3-oxoacyl-(acyl carrier protein) synthase-related protein						-	489574	490599
AAR33792.1	GSU0460	KN400_0434	3-oxoacyl-(acyl carrier protein) synthase II					fabF-1	-	490611	491816
AAR33793.1	GSU0461	KN400_0435	3-oxoacyl-(acyl carrier protein) reductase					fabG-1	-	491951	492691
AAR33794.1	GSU0462	KN400_0436	peptidase, M48 family						-	492740	493813
AAR33795.2	GSU0463	KN400_0437	membrane protein of unknown function DUF898	3	1	0.805802			-	493810	495051
AAR33796.2	GSU0464	KN400_0438	S4 domain protein						-	495065	495262
AAR33797.1	GSU0465	KN400_0439	translation elongation factor P					efp-1	+	495360	495923
AAR33798.1	GSU0466	KN400_0452	cytochrome c, 2 heme-binding sites					macA	-	496164	497204
AAR33799.2	GSU0467	KN400_0453	conserved hypothetical protein	1	1	1.16279	2.84		-	497299	498159
AAR33800.1	GSU0468	KN400_0454	conserved hypothetical protein				3.92		-	498207	498719
AAR33801.1	GSU0469	KN400_0455	hypothetical protein				1.7		-	498748	499101
AAR33802.1	GSU0470	KN400_0456	sigma-54-dependent transcriptional response regulator (REC, sigma54 interaction, HTH8)	1					-	499283	500644
AAR33803.2	GSU0471	KN400_0457	sensor histidine kinase (HisKA, HATPase_c)						-	500661	501896
AAR33804.2	GSU0472	KN400_0458	SRPBCC domain protein						+	502059	502529
AAR33805.1	GSU0473	KN400_0459	helix-turn-helix transcriptional regulator, putative						+	502663	503667
AAR33806.1	GSU0474	KN400_0460	sensor diguanylate cyclase/phosphodiesterase (PAS, PAS, GGDEF, EAL)	1	1	0.420521			+	503800	506178
AAR33807.1	GSU0475	KN400_0461	sensor histidine kinase (PAS, HisKA, HATPase_c)						-	506168	508036
AAR33808.1	GSU0476	KN400_0463	protein of unknown function DUF185				1.32		+	508368	509528
AAR33809.1	GSU0477	KN400_0464	HAD superfamily hydrolase						+	509599	510237
AAR33810.1	GSU0478	KN400_0465	ferritin-like domain protein						+	510234	510692
AAR33811.1	GSU0479	KN400_0466	aspartate ammonia-lyase	2	1	0.68918		aspA	+	510724	512115
AAR33812.1	GSU0480	KN400_0467	thioredoxin/NifU-like domain protein						+	512159	512383
AAR33813.1	GSU0481	KN400_0468	conserved hypothetical protein						+	512420	512620
AAR33814.1	GSU0482	KN400_0469	cardiolipin synthase, putative					cls-1	+	512755	513945
AAR33815.1	GSU0483	KN400_0470	7-cyano-7-deazaguanine synthase	4	2	2.80505		queC	+	514036	514749
AAR33816.1	GSU0484	KN400_0471	GTP cyclohydrolase I	1			-1.2	folE	+	514815	515591
AAR33817.1	GSU0485	KN400_0472	protein of unknown function DUF2064						+	515705	516442
AAR33818.1	GSU0486	KN400_0473	threonine and serine dehydratase and deaminase, catabolic					tdcB	-	516393	517601
AAR33819.1	GSU0487	KN400_0474	cobalt/zinc/iron/cadmium/nickel efflux protein					dmeF	-	517623	518618
AAR33820.1	GSU0488	KN400_0475	thioredoxin reductase					trxB	+	518776	519726
AAR33821.1	GSU0489	KN400_0476	competence ATPase ComM					comM	+	519732	521261
AAR33822.1	GSU0490	KN400_0477	succinyl:acetate coenzyme A transferase					ato-1	+	521513	523108
AAR33823.1	GSU0491	KN400_0478	ATP-dependent RNA helicase RhlE				-2.52	rhlE-1	-	523212	524564
AAR33824.1	GSU0492	KN400_0480	site-specific recombinase XerC					xerC	-	524992	525876
AAR33825.1	GSU0493	KN400_0481	FAD-dependent pyridine nucleotide-disulfide oxidoreductase family protein						+	526067	527326
AAR33826.1	GSU0494	KN400_0482	DUF362 iron-sulfur cluster-binding domain protein	3	1	0.884956			+	527314	528444
AAR33828.1	GSU0496	KN400_0483	efflux pump, RND family, membrane fusion protein				-1.85		+	528744	529952
AFP20389.1	GSU3484	KN400_0484	ABC transporter, ATP-binding protein	2					+	529953	530660
AFP20390.1	GSU3485	KN400_0485	ABC transporter, membrane protein						+	530657	531883
AAR33829.1	GSU0498	KN400_0486	conserved hypothetical protein	1	1	5.88235			+	531914	532084
AAR33830.2	GSU0499	KN400_0487	zinc metalloendopeptidase, M23 family						-	532092	532697
AAR33831.1	GSU0500	KN400_0489	translation-regulating membrane GTPase TypA					typA	+	533053	534849
AAR33832.1	GSU0501	KN400_0490	outer membrane protein assembly lipoprotein YfiO, putative	1	1	1.3089		yfiO	+	534965	535729
AAR33833.1	GSU0502	KN400_0491	lipoprotein, putative						+	535731	536102
AAR33834.2	GSU0503	KN400_0492	chromosome condensation membrane protein CrcB, putative					crcB	+	536134	536508
AAR33835.1	GSU0504	KN400_0493	protein of unknown function DUF190						+	536518	536877
AAR33836.1	GSU0505	KN400_0494	rhodanese homology domain superfamily protein						+	536874	537383
AAR33837.1	GSU0506	KN400_0495	conserved hypothetical protein	1	1	2.40385			+	537383	537799
AAR33838.1	GSU0507	KN400_0496	acyl-phosphate--glycerol-3-phosphate acyltransferase					plsY	+	537873	538457
AAR33839.1	GSU0508	KN400_0497	protein of unknown function YceG					yceG	+	538454	539476
AAR33840.1	GSU0509	KN400_0498	NADPH oxidoreductase, alpha subunit	1				sfrA	-	539534	542068
AAR33841.1	GSU0510	KN400_0499	NADPH oxidoreductase, beta subunit					sfrB	-	542192	544210
AAR33842.2	GSU0511	KN400_0500	leucyl aminopeptidase-related protein						+	544480	545604
AAR33843.1	GSU0512	KN400_0501	protein of unknown function DUF342						+	545694	547334
AAR33844.1	GSU0513	KN400_0502	dephospho-coenzyme A kinase						+	547437	548030
AAR33845.1	GSU0514	KN400_0503	helix-turn-helix transcriptional regulator, IclR family						-	548062	548844
AAR33846.1	GSU0515	KN400_0504	universal stress protein Usp	1	1	2.1978		usp-1	+	549158	549613
AAR33847.1	GSU0516	KN400_0505	TIM alpha/beta-barrel protein						-	549746	550537
AAR33848.1	GSU0517	KN400_0506	nucleotidyltransferase DUF294, putative						-	550543	551757
AAR33849.1	GSU0518	KN400_0507	sodium/solute symporter family protein	1				aplD	-	551779	553302
AAR33850.1	GSU0519	KN400_0508	conserved hypothetical protein						-	553295	553621
AAR33851.1	GSU0520	KN400_0509	tRNA pseudouridine 13 synthase					truD	-	553698	554924
AAR33852.1	GSU0521	KN400_0510	tRNA (N7-methyl-G46)-methyltransferase					trmB	-	554928	555557
AAR33853.1	GSU0522	KN400_0511	ATP-dependent RNA helicase RhlB					rhlB	+	555697	557028
AAR33854.1	GSU0523	KN400_0512	pyridoxal-5'-phosphate-dependent chorismate-binding enzyme, putative				1.27		-	557097	558887
AAR33855.2	GSU0524	KN400_0513	protein of unknown function DUF2400						-	558884	559741
AAR33856.1	GSU0525	KN400_0514	D-aminoacyl-tRNA deacylase					dtd	-	559884	560342
AAR33857.1	GSU0526	KN400_0515	O-acetyl-ADP-ribose deacetylase					ymdB	-	560339	560860
AAR33858.1	GSU0527	KN400_0516	TrkA domain protein						-	561005	562699
AAR33859.1	GSU0528	KN400_0517	ferredoxin and NADH nitroreductase domain protein	1	1	1.21359			-	562721	563545
AAR33860.1	GSU0529	KN400_0518	endodeoxyribonuclease IV					nfo	-	563533	564423
AAR33861.1	GSU0530	KN400_0519	histidine triad (HIT) family hydrolase	10	4	9.54654			-	564427	564846
AAR33862.1	GSU0531	KN400_0520	diaminopimelate epimerase	1				dapF	-	564952	565800
AFP20391.1	GSU3486	KN400_0521	conserved hypothetical protein						+	565957	566166
AAR33864.1	GSU0533	KN400_0522	cytochrome c, 3 heme-binding sites						+	566257	566661
AAR33865.1	GSU0534	KN400_0523	helix-turn-helix iron-sulfur cluster-binding transcriptional regulator IscR				-2.72	iscR-1	+	566811	567275
AAR33866.1	GSU0535	KN400_0524	cysteine synthase A				-2.26	cysK	+	567296	568219
AAR33867.1	GSU0536	KN400_0525	adenosine nucleotide alpha-hydrolase superfamily protein	1	1	1.23609			+	568283	569092
AAR33868.2	GSU0537	KN400_0526	sensor diguanylate cyclase/phosphodiesterase (PAS, GGDEF, EAL)						+	569169	571388
AAR33869.1	GSU0538	KN400_0527	ATP-independent chaperone, alpha-crystallin/Hsp20 family					hspA-1	-	571369	571812
AAR33870.1	GSU0539	KN400_0528	conserved hypothetical protein						-	571959	572135
AAR33871.2	GSU0540	KN400_0529	conserved hypothetical protein						+	572391	572570
AAR33872.1	GSU0541	KN400_0530	DNA polymerase I					polA	+	572571	575246
AAR33873.1	GSU0542	KN400_0531	diguanylate cyclase (GGDEF)						+	575436	576461
AAR33874.1	GSU0543	KN400_0532	outer membrane lipoprotein, Slp family						-	576486	576983
AAR33875.1	GSU0544	KN400_0533	SAM-dependent methyltransferase, putative						-	577000	577629
AAR33876.1	GSU0545	KN400_0535	membrane protein, putative	2					+	577778	578704
AAR33877.1	GSU0546	KN400_0536	peptidyl-tRNA hydrolase-related protein	2					+	578707	579087
AAR33878.1	GSU0547	KN400_0537	DNA mismatch repair ATPase MutS-2	9	2	0.841043		mutS-2	+	579084	581462
AAR33879.1	GSU0548	KN400_0538	radical SAM domain iron-sulfur cluster-binding oxidoreductase with cobalamin-binding-like domain	22	9	5.94452			-	581484	582998
AAR33880.1	GSU0549	KN400_0539	SAM-dependent methyltransferase, putative	30	7	10.2941			+	583120	583800
AFP20392.1	GSU3487	none	conserved hypothetical protein						+	583827	584144
AAR33882.1	GSU0551	none	conserved hypothetical protein						+	584146	584487
AAR33883.1	GSU0552	none	reverse transcriptase						+	584620	586158
AAR33884.1	GSU0553	none	conserved hypothetical protein						+	586235	587656
	GSU0554	none	Piwi-like superfamily protein, N-terminal fragment						+	587649	589010
AAR33886.1	GSU0555	KN400_0540	protein of unknown function of ISGsu7						+	589036	589398
AAR33887.1	GSU0556	KN400_0541	transposase of ISGsu7						+	589395	590285
	GSU0557	none	Piwi-like superfamily protein, C-terminal fragment						+	590325	590516
AFP20393.1	GSU3488	none	conserved hypothetical protein						+	590641	590889
AAR33890.1	GSU0559	none	transposase of ISGsu2, IS5 family						+	590952	592037
	GSU0561	none	KAP family NTPase, C-terminal fragment						+	592186	594159
AAR33893.1	GSU0562	none	conserved hypothetical protein						+	594223	594819
AAR33894.1	GSU0563	none	hypothetical protein						+	595011	595391
AAR33895.1	GSU0564	none	conserved hypothetical protein						+	595481	596704
AAR33897.2	GSU0566	KN400_0544	NrdH-like redox domain protein, YruB family	10	1	2.03666			+	596823	597314
AAR33898.1	GSU0567	KN400_0545	3-methyladenine-DNA glycosylase I	28	11	19.1304		tag	+	597357	597932
AAR33899.1	GSU0568	KN400_0546	conserved hypothetical protein	16	3	7.4813			+	597929	598330
AAR33900.1	GSU0569	KN400_0547	nicotinamidase-related cysteine hydrolase	29	12	21.8978			+	598370	598918
AAR33901.1	GSU0570	KN400_0548	SAM-dependent methyltransferase, putative						+	598959	599564
AAR33902.1	GSU0571	KN400_0549	dihydrofolate reductase	1	1	2.07469		folA	+	599579	600061
AAR33903.2	GSU0572	KN400_0550	hydrolase, putative, cyclic phosphodiesterase-like domain-containing	14	5	4.3554			+	600058	601206
AAR33904.1	GSU0573	KN400_0551	alcohol dehydrogenase, zinc-containing	3	2	2.01613			+	601208	602200
AAR33905.1	GSU0574	KN400_0552	membrane protein, putative	2	2	2.15983			+	602543	603469
AAR33906.1	GSU0575	KN400_0553	carbon starvation protein CstA					cstA	+	603594	605522
AAR33907.1	GSU0576	KN400_0554	TPR domain protein						+	605792	606235
AAR33908.1	GSU0577	KN400_0555	DNA repair protein RecO					recO	+	606302	607033
AAR33909.1	GSU0578	KN400_0556	glycyl-tRNA synthetase, alpha subunit					glyQ	+	607311	608189
AAR33910.1	GSU0579	KN400_0557	glycyl-tRNA synthetase, beta subunit					glyS	+	608191	610254
AAR33911.1	GSU0580	KN400_0558	pyruvate phosphate dikinase	7	1	0.375094		ppdK	+	610375	613041
AAR33912.1	GSU0581	KN400_0559	cold shock DNA/RNA-binding protein						+	613199	613399
AAR33913.1	GSU0582	KN400_0560	methyl-accepting chemotaxis sensory transducer, class 40H, putative dimer with helix-swapped heme-binding site-containing PAS domain	1				mcp40(+24)H-1	+	613600	615690
AAR33914.2	GSU0583	KN400_0561	methyl-accepting chemotaxis sensory transducer, class 40+24H				1.3	mcp40(+24)H-3	-	615703	617403
AAR33915.2	GSU0584	KN400_0562	conserved hypothetical protein						-	617514	618788
AAR33916.1	GSU0585	KN400_0563	fumarylacetoacetate hydrolase family protein					ycgM	-	619166	619822
AAR33917.1	GSU0586	KN400_0564	radical SAM domain iron-sulfur cluster-binding oxidoreductase, TIGR01212 family					yhcC-2	-	619850	620809
AAR33918.1	GSU0587	KN400_0565	carboxythiazole phosphate tautomerase					tenI	-	620813	621454
AAR33919.1	GSU0588	KN400_0566	carboxythiazole phosphate tautomer synthase					thiG	-	621447	622229
AAR33920.1	GSU0589	KN400_0567	thiamin biosynthesis sulfur carrier protein					thiS	-	622301	622498
AAR33921.1	GSU0590	KN400_0568	conserved hypothetical protein						-	622829	623359
AAR33922.1	GSU0591	KN400_0569	cytochrome c, HAMP domain-containing, 2 heme-binding sites				-1.71		-	623395	624246
AAR33923.1	GSU0592	KN400_0570	lipoprotein cytochrome c, 12 heme-binding sites					omcQ	-	624363	625352
AAR33924.1	GSU0593	KN400_0571	cytochrome b, putative				2.4		-	625540	626196
AAR33925.1	GSU0594	KN400_0572	cytochrome c, 7 heme-binding sites				2.03		-	626200	627249
AFP20394.1	GSU3489	KN400_0573	conserved hypothetical protein						-	627340	627573
AAR33927.1	GSU0596	KN400_0574	response receiver (REC)				1.96		-	627647	628039
AAR33928.1	GSU0597	KN400_0575	conserved hypothetical protein						-	628090	628332
AAR33929.1	GSU0598	KN400_0577	sigma-54-dependent transcriptional response regulator (REC, sigma54 interaction, HTH8)						+	628850	630262
AAR33930.2	GSU0599	KN400_0578	sensor histidine kinase (HAMP, HisKA, HATPase_c), 2 heme-binding sites						-	630359	631969
AAR33932.2	GSU0601	KN400_0579	glycoside hydrolase, putative						+	632167	635712
AAR33933.1	GSU0602	KN400_0580	protein of unknown function DUF980						+	635749	636513
AAR33934.2	GSU0603	KN400_0581	conserved hypothetical protein						-	636483	637439
AAR33935.1	GSU0604	KN400_0582	4-amino-5-hydroxymethyl-2-methylpyrimidine synthetase					thiC-1	-	637925	639235
AAR33936.1	GSU0605	KN400_0583	4-amino-5-hydroxymethyl-2-methylpyrimidine-phosphate kinase and thiamin monophosphate synthase	1				thiE, thiD	-	639285	640757
AAR33937.1	GSU0606	KN400_0585	alanine racemase				1.59	alr	+	641048	642196
AAR33938.1	GSU0607	KN400_0586	selenide, water dikinase, selenocysteine-containing					selD	+	642213	643250
AAR33939.1	GSU0608	KN400_0587	conserved hypothetical protein	11	6	4.6875			+	643237	644517
AAR33940.1	GSU0609	KN400_0588	phosphoribosylaminoimidazolecarboxamide formyltransferase and IMP cyclohydrolase	57	9	5.7508		purH	+	644570	646135
AAR33941.1	GSU0610	KN400_0589	phosphoribosylamine--glycine ligase	36	7	5.50747		purD	+	646164	647435
AAR33942.1	GSU0611	KN400_0590	phosphoribosylaminoimidazole carboxylase	6	3	5.89391		purE-1	+	647450	647959
AAR33943.1	GSU0612	KN400_0591	cytochrome c, 3 heme-binding sites	2				ppcA	+	648092	648367
AAR33944.1	GSU0613	KN400_0592	ResB-like family cytochrome c biogenesis protein	27	4	2.93255			+	648566	649930
AAR33945.1	GSU0614	KN400_0593	ResC/HemX-like cytochrome c biogenesis membrane protein	47	3	3.52526	-1.36		+	649952	650803
AAR33946.2	GSU0615	KN400_0594	cytochrome c, 11 heme-binding sites	16	8	7.35294	-1.34		+	650917	651930
AAR33947.1	GSU0616	KN400_0595	cytochrome c, 8 heme-binding sites	20	5	5.04032			+	651945	652937
AAR33948.1	GSU0617	KN400_0596	NHL repeat domain lipoprotein	31	7	6.45161			+	652993	654078
AFP20395.1	GSU3490	none	hypothetical protein						+	654296	654436
AFP20396.1	GSU3491	none	hypothetical protein						+	654433	654639
AAR33949.1	GSU0618	KN400_0597	cytochrome c, 4 heme-binding sites	44	18	25.788	1.98	omcE	+	654654	655352
AAR33950.1	GSU0619	KN400_0598	conserved hypothetical protein				1.65		+	655531	657774
AAR33952.2	GSU0621	KN400_0599	conserved hypothetical protein						+	657849	658850
AAR33953.1	GSU0622	KN400_0600	membrane protein, putative	1	1	0.667111			+	658847	660346
AAR33954.1	GSU0623	KN400_0601	undecaprenyl-phosphate glycosyltransferase, DPM1-like family						+	660355	661305
AAR33955.1	GSU0624	KN400_0602	glycosyltransferase, YqgM-like family						+	661330	662481
AAR33956.1	GSU0625	KN400_0603	helix-turn-helix transcriptional regulator, putative						+	662522	663160
AAR33957.1	GSU0626	KN400_0604	GDP-mannose 4,6-dehydratase and GDP-6-deoxy-D-lyxo-4-hexulose reductase					gmd	+	663157	664206
AAR33958.1	GSU0627	KN400_0605	GDP-L-fucose synthase					fcl	+	664199	665143
AAR33959.2	GSU0628	KN400_0606	SAM-dependent methyltransferase, putative						+	665140	665985
AAR33960.2	GSU0629	KN400_0607	lipopolysaccharide/O-antigen transporter, putative						+	665985	667385
AAR33961.1	GSU0630	KN400_0608	SAM-dependent methyltransferase, type 11						+	667385	668107
AAR33962.1	GSU0631	KN400_0609	glycosyltransferase						+	668119	669084
AAR33963.1	GSU0632	KN400_0610	SAM-dependent methyltransferase						+	669110	669913
AAR33964.1	GSU0633	KN400_0611	dTDP-L-rhamnose--6-(N-acetylglucosamine-1-phospho)-4-N-acetylglucosaminyl-N-acetylmuramyl(pentapeptide)-diphospho-undecaprenol 3''-alpha-L-rhamnosyltransferase, putative						+	669910	670773
AAR33965.1	GSU0634	KN400_0612	glycosyltransferase						+	670778	671974
AAR33966.2	GSU0636	KN400_0613	membrane protein, putative						+	671971	674406
AAR33967.1	GSU0637	KN400_0614	SAM-dependent methyltransferase						+	674409	675185
AAR33968.1	GSU0638	KN400_0615	protein of unknown function DUF721						-	675164	675643
AAR33969.1	GSU0639	KN400_0616	conserved hypothetical protein						-	675636	675893
AAR33970.1	GSU0640	KN400_0617	protein of unknown function DUF3343						+	675974	676228
AAR33972.1	GSU0642	KN400_0618	signal recognition particle protein	2	1	0.736377		ffh	+	676431	677789
AAR33973.2	GSU0643	KN400_0619	ribosomal protein S16, frameshifted					rpsP	+	677872	678137
AAR33974.1	GSU0644	KN400_0620	RNA-binding KH domain protein, putative	1					+	678190	678420
AAR33975.1	GSU0645	KN400_0621	16S rRNA processing protein RimM					rimM	+	678441	678959
AAR33976.1	GSU0646	KN400_0622	tRNA (N1-methyl-G37)-methyltransferase	1	1	1.35685	1.43	trmD	+	678956	679693
AAR33977.1	GSU0647	KN400_0623	protein of unknown function DUF2168	1					+	679690	680274
AAR33978.1	GSU0648	KN400_0624	ribosomal protein L19					rplS	+	680349	680705
AAR33979.1	GSU0649	KN400_0625	ribonuclease HII	4	1	1.5748		rnhB	+	680760	681413
AAR33980.1	GSU0650	KN400_0626	protein of unknown function UPF0102						+	681404	681790
AAR33981.1	GSU0651	KN400_0627	nitrilase/amidohydrolase superfamily protein, class 8						+	681859	682710
AAR33982.1	GSU0652	KN400_0628	NAD+ synthetase	1				nadE	+	682710	683531
AAR33983.1	GSU0653	KN400_0629	16S rRNA (2'-O-methyl-C1402)-methyltransferase					rsmI	+	683562	684422
AAR33984.1	GSU0654	KN400_0630	thiamin biosynthesis thiocarboxylate synthase					thiF-1	-	689936	690682
AAR33985.1	GSU0655	KN400_0631	RNA polymerase sigma-32 factor RpoH					rpoH	-	690754	691608
AAR33986.1	GSU0656	KN400_0632	branched-chain amino acid aminotransferase					ilvE	+	691895	692968
AAR33987.2	GSU0657	KN400_0633	conserved hypothetical protein						+	693073	693237
AAR33988.1	GSU0658	KN400_0634	ATP-dependent chaperone ClpB					clpB	+	693344	695941
AAR33989.2	GSU0659	KN400_0635	polysaccharide deacetylase domain protein						+	696059	696886
AAR33990.1	GSU0660	KN400_0636	4-diphosphocytidyl-2-C-methyl-D-erythritol kinase					ispE	+	696962	697801
AAR33991.1	GSU0661	KN400_0637	ribose-5-phosphate 1-pyrophosphokinase				1.57	prsA	+	697997	698941
AAR33992.1	GSU0662	KN400_0638	ribosomal protein L25				1.85	rplY	+	698982	699566
AAR33993.1	GSU0663	KN400_0639	peptidyl-tRNA hydrolase					pth	+	699600	700181
AAR33994.1	GSU0664	KN400_0640	GTP-dependent translational factor YchF, putative	2	1	0.914077		ychF	+	700223	701317
AAR33995.1	GSU0665	KN400_0641	ribosomal protein S6					rpsF	+	701463	701816
AAR33996.1	GSU0666	KN400_0642	ribosomal protein S18	2				rpsR	+	701837	702148
AAR33997.1	GSU0667	KN400_0643	membrane protein DUF2232, putative						+	702161	703105
AAR33998.1	GSU0668	KN400_0644	ribosomal protein L9					rplI	+	703126	703572
AAR34000.2	GSU0670	KN400_0645	lipoprotein cytochrome c, 12 heme-binding sites					omcX	-	703797	704651
AAR34001.1	GSU0671	KN400_0646	RNA pseudouridine synthase, RluA family						-	704915	705805
AAR34002.1	GSU0672	KN400_0647	conserved hypothetical protein						-	705891	706601
AAR34003.1	GSU0673	KN400_0648	protein of unknown function DUF3108	1	1	1.3459			+	706812	707555
AAR34004.1	GSU0674	KN400_0649	iron-sulfur-oxygen hybrid cluster protein (prismane)					hcp	-	707623	709275
AAR34005.1	GSU0675	KN400_3419	hypothetical protein						+	709489	709830
AAR34006.1	GSU0676	KN400_0650	lipoprotein, putative	1					+	709977	710360
AAR34007.1	GSU0677	KN400_0651	ABC transporter, membrane protein	1	1	0.859845			+	710361	711524
AAR34008.1	GSU0678	KN400_0652	ABC transporter, ATP-binding protein						+	711517	712194
AAR34009.1	GSU0679	KN400_0653	SAM-dependent methyltransferase	9	2	3.38983			+	712350	712940
AAR34010.1	GSU0680	KN400_0654	DUF748 repeat protein	1					+	713031	716594
AAR34011.1	GSU0681	KN400_0655	sensor histidine kinase (HATPase_c)	11	5	4.6729	1.32		+	716936	718006
AAR34012.1	GSU0682	KN400_0656	helix-turn-helix transcriptional response regulator, LuxR family (REC, HTH_LuxR)	25	7	10.8192	1.34		+	718006	718653
AAR34013.1	GSU0683	KN400_0657	methyl-accepting chemotaxis sensory transducer, class 34H					mcp34H-6	+	718967	720673
AAR34014.1	GSU0684	KN400_0658	scaffold protein CheW associated with MCPs of class 34H	21	6	12.1212		cheW34H-4	+	720683	721177
AAR34015.1	GSU0685	KN400_0659	diploptene adenosyltransferase and reductase	19	2	2.00401		hpnH	-	721319	722317
AAR34016.1	GSU0686	KN400_0660	1-deoxy-D-xylulose-5-phosphate synthase					dxs-1	-	722402	724315
AAR34017.1	GSU0687	KN400_0661	NAD-dependent nucleoside diphosphate-sugar epimerase/dehydratase					hpnA	-	724367	725353
AAR34018.1	GSU0688	KN400_0662	squalene cyclase	1				shc-1	-	725427	727466
AAR34019.1	GSU0689	KN400_0663	efflux pump, RND superfamily, putative					hpnN	+	727695	730394
AAR34020.1	GSU0690	KN400_0664	rRNA methyltransferase, putative						+	730387	730956
AAR34021.1	GSU0691	KN400_0665	translation initation factor-related protein YciH					yciH	-	730969	731334
AFP20397.1	GSU3492	KN400_0666	conserved hypothetical protein						-	731331	731564
AAR34022.1	GSU0692	KN400_0667	carbohydrate kinase, PfkB family						-	731599	732513
AAR34023.1	GSU0693	KN400_0668	sensor histidine kinase (PAS, PAS, PAS, HisKA, HATPase_c)	1					+	732658	734466
AAR34024.1	GSU0694	KN400_0669	HAD superfamily hydrolase	2					-	734453	735097
AAR34025.1	GSU0695	KN400_0670	conserved hypothetical protein	4	2	2.78164			-	735094	735813
AAR34026.1	GSU0696	KN400_0672	oxidoreductase, short-chain dehydrogenase/reductase family	1	1	1.31926			+	735944	736702
AAR34027.2	GSU0697	KN400_0673	glycosyltransferase HpnI					hpnI	-	736706	737848
AAR34028.2	GSU0698	KN400_0674	conserved hypothetical protein	19	8	3.69004			+	738050	740218
AAR34029.1	GSU0699	KN400_0675	cyclic diguanylate phosphodiesterase (HD-GYP)	30	8	7.17489			+	740215	741330
AAR34030.1	GSU0700	KN400_0676	response receiver sensor phosphatase (REC, PAS, PAS, PP2C)	52	19	9.93204			-	741327	743240
AAR34031.1	GSU0701	KN400_0677	cytochrome c, 6 heme-binding sites	28	5	3.89712	2.15	omcJ	+	743435	744718
AAR34032.1	GSU0702	KN400_0679	lipoprotein cytochrome c, 35 heme-binding sites	163	57	9.91304			+	745176	750926
AAR34033.1	GSU0703	KN400_0680	lipoprotein, putative	14	5	9.54198			+	751016	751540
AAR34034.1	GSU0704	KN400_0681	ResB-like family cytochrome c biogenesis protein	36	17	12.8012			+	751543	752871
AAR34035.1	GSU0705	KN400_0682	ResC/HemX-like cytochrome c biogenesis membrane protein	33	8	9.63855			+	752864	753694
AAR34036.1	GSU0706	KN400_0683	membrane protein, major facilitator superfamily	35	9	6.99844			-	753759	755045
AAR34037.1	GSU0707	KN400_0684	quaternary ammonium compound resistance transporter SugE	7				sugE	-	755054	755374
AAR34038.1	GSU0708	KN400_0685	small multidrug resistance family transporter EmrE	21	3	9.03614		emrE	-	755450	755782
AAR34039.1	GSU0709	KN400_0686	conserved hypothetical protein	178	87	27.3671			-	756026	759220
AAR34040.1	GSU0710	KN400_0687	conserved hypothetical protein	5	1	2.59067			-	759248	759634
AAR34041.1	GSU0711	KN400_0688	endonuclease/exonuclease/phosphatase family protein	15	4	3.97219			-	759651	760658
AAR34042.1	GSU0712	KN400_0689	hypothetical protein	7	3	5.96421			-	760732	761235
AAR34043.1	GSU0713	KN400_0690	hypothetical protein						-	761251	762846
AAR34044.1	GSU0714	KN400_0691	hypothetical protein	1					-	762914	765190
AAR34045.1	GSU0715	KN400_0692	conserved hypothetical protein						-	765244	766053
AAR34046.1	GSU0716	KN400_0693	peptidase, C14 family				-1.59		-	766069	766902
AAR34047.1	GSU0717	KN400_0695	conserved hypothetical protein						+	767369	767638
AAR34048.1	GSU0718	KN400_0696	sensor histidine kinase response receiver (PAS, HisKA, HATPase_c, REC)						+	767714	769483
AAR34049.1	GSU0719	KN400_0697	conserved hypothetical protein						-	769493	770605
AAR34050.1	GSU0720	KN400_0698	desulfoferrodoxin, putative						-	770617	771099
AAR34051.1	GSU0721	KN400_0699	RNA polymerase sigma-24 factor, putative					rpoE	+	771276	771821
AAR34052.1	GSU0722	KN400_0700	conserved hypothetical protein						+	771818	772183
AAR34053.1	GSU0723	KN400_0701	protein of unknown function DUF3106						+	772180	772737
AFP20398.1	GSU3493	KN400_0702	hypothetical protein						+	772780	772899
AAR34054.1	GSU0724	KN400_0703	conserved hypothetical protein						-	773109	773804
AAR34055.2	GSU0725	KN400_0704	conserved hypothetical protein						+	774050	774283
AAR34056.2	GSU0726	KN400_0705	protein glutamine deamidase and protein glutamate methylesterase CheD associated with MCPs of classes 40H and 40+24H					cheD40(+24)H	+	774341	774946
AAR34057.1	GSU0727	KN400_0706	lipoprotein, putative				1.97		-	774956	775387
AAR34058.1	GSU0728	KN400_0708	polyphosphate kinase					ppk-2	+	775612	777090
AAR34059.2	GSU0729	KN400_0709	iron-sulfur cluster-binding oxidoreductase						-	777105	777779
AAR34061.1	GSU0731	KN400_0710	UDP-3-O-(3-hydroxyacyl)-N-acetylglucosamine/UDP-3-N-(3-hydroxyacyl)-2-N-acetylglucosediamine deacetylase					lpxC	+	777947	778774
AAR34062.1	GSU0732	KN400_0711	RNA polymerase-binding protein Rnk					rnk-1	-	778858	779286
AAR34063.1	GSU0733	KN400_0712	cell shape-determining protein MreB					mreB-2	+	779484	780521
AAR34064.1	GSU0734	KN400_0713	Ech-hydrogenase-related complex, NuoL-like integral membrane lipoprotein subunit	2	2	0.997009		ehrA-2	-	780530	782536
AAR34065.1	GSU0735	KN400_0714	helix-turn-helix transcriptional regulator, MerR family, PTSIIA domain-containing						-	782541	783218
AAR34066.1	GSU0736	KN400_0715	toxin, MazF family						-	783319	783657
AAR34067.2	GSU0737	KN400_0716	antitoxin						-	783650	783886
AAR34069.1	GSU0739	KN400_0717	Ech-hydrogenase-related complex, NuoL-like integral membrane subunit	2	1	0.503778		ehrA-1	+	784030	786015
AAR34070.1	GSU0740	KN400_0718	Ech-hydrogenase-related complex, NuoH-like integral membrane subunit	7	3	3.30396		ehrB	+	786031	786939
AAR34071.1	GSU0741	KN400_0719	Ech-hydrogenase-related complex, HyfE-like integral membrane subunit				1.32	ehrC	+	786943	787584
AAR34072.1	GSU0742	KN400_0720	Ech-hydrogenase-related complex, HyfF-like integral membrane subunit	10	3	2.08914		ehrD	+	787589	789025
AAR34073.1	GSU0743	KN400_0721	Ech-hydrogenase-related complex, large subunit	15	7	4.61437	1.59	ehrL	+	789022	790539
AAR34075.2	GSU0745	KN400_0722	Ech-hydrogenase-related complex, small subunit	14	3	3.97351	1.59	ehrS	+	790781	791536
AAR34076.1	GSU0746	KN400_0723	cytochrome p460, 1 heme-binding site						-	791605	792099
AAR34077.1	GSU0747	KN400_0724	conserved hypothetical protein						-	792191	792451
AAR34078.1	GSU0748	KN400_0725	hypothetical protein	1					-	792601	792939
AAR34080.1	GSU0750	KN400_0726	methyl-accepting chemotaxis sensory transducer, class 40H	3				mcp40H-14	-	793252	794871
AAR34081.1	GSU0751	KN400_0727	protein of unknown function DUF2284				1.35		+	795282	795821
AFP20399.1	GSU3494	KN400_0728	hypothetical protein	2	1	3.24675			+	795840	796148
AAR34082.1	GSU0752	KN400_0729	membrane protein, major facilitator superfamily	1					-	796197	797537
AAR34083.1	GSU0753	KN400_0730	lipoprotein, putative	1					-	797811	798356
AAR34084.1	GSU0754	KN400_0731	conserved hypothetical protein	11	5	0.760109			-	798391	804969
AAR34085.1	GSU0755	KN400_0732	hypothetical protein						+	805173	805601
AAR34086.1	GSU0756	KN400_0733	methyl-accepting chemotaxis sensory transducer, class 40H					mcp40H-15	+	805791	807440
AAR34087.1	GSU0757	KN400_0734	lipoprotein, putative						-	807521	808363
AFP20400.1	GSU3495	KN400_0735	conserved hypothetical protein						-	808380	808724
AAR34088.1	GSU0758	KN400_0736	protein of unknown function DUF554	5					+	808945	809631
AAR34089.1	GSU0759	KN400_0737	hypothetical protein	31	14	8.44391			-	809871	811529
AFP20401.1	GSU3496	KN400_0738	lipoprotein, putative	6	4	29.1971			-	811548	811685
AFP20402.1	GSU3497	none	hypothetical protein						-	812028	812315
AFP20403.1	GSU3498	none	hypothetical protein						-	812638	813204
	GSU3499	none	conserved hypothetical protein, N-terminal fragment						-	813224	813283
AFP20404.1	GSU3500	none	hypothetical protein						-	813406	813777
AAR34091.1	GSU0761	KN400_0739	transposase of ISGsu7						-	813788	814678
AAR34092.1	GSU0762	KN400_0740	protein of unknown function of ISGsu7				1.29		-	814675	815037
AAR34093.1	GSU0763	none	helicase, putative						-	815363	818086
	GSU3501	none	conserved hypothetical protein, fragment, frameshifted, internal stop codons						-	818266	818536
AFP20405.1	GSU3502	none	hypothetical protein						-	818478	819080
AFP20406.1	GSU3503	none	hypothetical protein						-	819081	820007
AFP20407.1	GSU3504	none	hypothetical protein						-	820111	820404
AAR34096.1	GSU0766	KN400_0744	methyl-accepting chemotaxis sensory transducer, class 40+24H	42	9	4.02325		mcp40(+24)H-14	-	820629	822866
AAR34097.1	GSU0767	KN400_0745	outer membrane channel, putative	11	1	1.48368			+	823094	823768
AAR34098.1	GSU0768	KN400_0746	AzlC family protein	3					+	823873	824577
AFP20408.1	GSU3505	KN400_0747	AzlD family membrane protein	1					+	824577	824897
AAR34099.1	GSU0769	KN400_0748	RarD protein, DMT superfamily transporter	3	1	1.09769		rarD	-	824911	825822
AFP20409.1	GSU3506	KN400_0749	hypothetical protein						-	825870	826178
AAR34100.1	GSU0770	KN400_0750	transcriptional regulator, TetR family	2	1	1.69492	-1.72		+	826388	826978
AAR34101.1	GSU0771	KN400_0751	NADPH:quinone oxidoreductase family protein	8	3	2.97915			+	827220	828227
AAR34102.1	GSU0772	KN400_0752	flavodoxin, putative	3			-1.99		+	828464	829045
AAR34103.1	GSU0773	KN400_0753	membrane protein, major facilitator superfamily	3			-1.63		+	829117	830316
AAR34104.1	GSU0774	KN400_0754	iron-sulfur cluster-binding oxidoreductase	1					+	830361	831188
AAR34105.1	GSU0775	KN400_0755	sensor histidine kinase (HAMP, HisKA, HATPase_c)	3					-	831243	833267
AAR34106.1	GSU0776	KN400_0756	sigma-54-dependent transcriptional response regulator (REC, sigma54 interaction, HTH8)	1					-	833264	834661
AAR34107.1	GSU0777	KN400_0757	formate dehydrogenase, major subunit, selenocysteine-containing	1				fdnG	+	834944	837976
AAR34108.1	GSU0778	KN400_0758	formate dehydrogenase, iron-sulfur cluster-binding subunit					fdnH	+	837973	838806
AAR34109.1	GSU0779	KN400_0759	formate dehydrogenase, b-type cytochrome subunit, putative	2				fdnI	+	838803	840008
AAR34110.1	GSU0780	KN400_0760	formate dehydrogenase accessory protein FdhD and molybdopterin nucleotidyltransferase	2				fdhD, mobA-2	+	840069	841505
AAR34111.1	GSU0781	KN400_0761	twin-arginine translocation pathway protein, TatA/TatE family					fdnT	+	841532	841711
AFP20410.1	GSU3507	KN400_3423	hypothetical protein						+	841862	842056
AAR34112.1	GSU0782	KN400_0762	periplasmically oriented, membrane-bound [NiFe]-hydrogenase small subunit	1			1.84	hybS	+	842267	843370
AAR34113.1	GSU0783	KN400_0763	periplasmically oriented, membrane-bound [NiFe]-hydrogenase iron-sulfur cluster-binding subunit				2.02	hybA	+	843354	844271
AAR34114.1	GSU0784	KN400_0764	periplasmically oriented, membrane-bound [NiFe]-hydrogenase integral membrane subunit				2.21	hybB	+	844273	845601
AAR34115.1	GSU0785	KN400_0765	periplasmically oriented, membrane-bound [NiFe]-hydrogenase large subunit					hybL	+	845687	847369
AAR34116.1	GSU0786	KN400_0766	periplasmically oriented, membrane-bound [NiFe]-hydrogenase maturation protease				1.39	hybP	+	847414	847896
AAR34117.1	GSU0787	KN400_0767	twin-arginine translocation pathway protein, TatA/TatE family					hybT	+	847955	848128
AAR34118.1	GSU0788	KN400_0768	conserved hypothetical protein						+	848163	848360
AAR34119.1	GSU0789	KN400_0769	response regulator (REC), putative	2					-	848542	848919
AAR34120.1	GSU0790	KN400_0770	protein of unknown function DUF2860	1	1	1.08696			-	849133	850053
AAR34121.1	GSU0791	KN400_0771	conserved hypothetical protein						-	850201	850509
AAR34122.1	GSU0792	KN400_0772	protein of unknown function DUF833	2	1	1.2987			-	850639	851409
AAR34123.1	GSU0793	KN400_0773	NosL family protein	5	1	1.80505			-	851463	852017
AAR34124.2	GSU0794	KN400_0774	FAD-dependent pyridine nucleotide-disulfide oxidoreductase family protein, rhodanese homology domain-containing						-	852146	853828
AAR34125.1	GSU0795	KN400_0775	rhodanese homology domain superfamily protein						-	853891	854199
AFP20411.1	GSU3508	KN400_3424	hypothetical protein						-	854209	854442
AAR34126.1	GSU0796	KN400_0776	long-chain acyl-CoA thioesterase, BFIT_BACH family	1	1	2.11416			-	854642	855115
AAR34127.1	GSU0797	KN400_0777	membrane protein, MarC family				1.39		-	855131	855739
AAR34128.1	GSU0798	KN400_0778	amino acid ABC transporter, ATP-binding protein				1.51		-	855741	856514
AAR34129.2	GSU0799	KN400_0779	ABC transporter, membrane protein	1	1	0.978474			-	856501	857523
AAR34130.2	GSU0800	KN400_0780	amino acid ABC transporter, periplasmic amino acid-binding protein				1.66		-	857660	858451
AAR34131.2	GSU0801	KN400_0781	conserved hypothetical protein	3	2	1.39567			-	858646	860079
AAR34132.1	GSU0802	KN400_0782	oxidoreductase, short-chain dehydrogenase/reductase family						-	860401	861117
AAR34133.1	GSU0803	KN400_0783	phosphoenolpyruvate synthase					ppsA	-	861120	863537
AAR34134.1	GSU0804	KN400_0784	NAD(P)H:quinone oxidoreductase flavoprotein WrbA					wrbA	-	863559	864170
AAR34135.1	GSU0805	KN400_0785	cytoplasmic membrane protein FxsA					fxsA	-	864259	864651
AAR34136.2	GSU0806	KN400_0786	2'-(5''-triphosphoribosyl)-3'-dephospho-coenzyme A synthase				1.25	citG	-	864695	865579
AAR34137.1	GSU0807	KN400_0787	apo-citrate lyase 2'-(5''-triphosphoribosyl)-3'-dephospho-coenzyme A transferase					citX	-	865551	866066
AAR34138.1	GSU0808	KN400_0788	diguanylate cyclase (CAP_ED, GGDEF)	1			1.37		-	866288	867250
AAR34139.2	GSU0809	KN400_0789	carbonic anhydrase, beta-family, clade D	1			1.51		-	867273	867818
AAR34140.1	GSU0810	KN400_0790	OmpA domain outer membrane channel (beta-barrel, OmpA, OmpA)	3					+	868012	869412
AAR34141.1	GSU0811	KN400_0791	sigma-54-dependent transcriptional response regulator (REC, sigma54 interaction, HTH8)						-	869487	870857
AAR34142.1	GSU0812	KN400_0792	sensor histidine kinase (HAMP, PAS, HisKA, HATPase_c)						-	870868	873114
AAR34143.1	GSU0813	KN400_0793	organic solvent tolerance ABC transporter, periplasmic substrate-binding protein						-	873270	873872
AAR34144.1	GSU0814	KN400_0794	efflux pump, RND family, outer membrane protein						-	873894	875252
AAR34145.1	GSU0815	KN400_0795	ABC transporter, periplasmic substrate-binding protein, MCE family						-	875298	875747
AAR34146.1	GSU0816	KN400_0796	organic solvent tolerance ABC transporter, ATP-binding protein						-	875760	876506
AAR34147.1	GSU0817	KN400_0797	ABC transporter, membrane protein of unknown function DUF140						-	876510	877283
AAR34148.1	GSU0818	KN400_0798	aldehyde dehydrogenase family 11 protein						-	877385	879010
AFP20412.1	GSU3509	KN400_0799	hypothetical protein						-	879121	879480
AAR34149.1	GSU0819	KN400_0800	FMN-dependent polypeptide cyclic thioester oxidase, putative	1	1	1.31926			+	879568	880326
AAR34150.1	GSU0820	KN400_0801	signal peptide peptidase SppA	1				sppA	+	880371	881336
AAR34151.1	GSU0821	KN400_0802	conserved hypothetical protein	5	2	3.28947			-	881361	881969
AAR34152.1	GSU0822	KN400_0803	sensor histidine kinase (Cache_1, HAMP, PAS, HisKA, HATPase_c)	68	30	13.7049			-	882164	884353
AAR34153.1	GSU0823	KN400_0804	peptidylprolyl cis-trans isomerase, PpiC-type	7	2	7.19424			+	884669	884947
AAR34154.1	GSU0824	KN400_0805	conserved hypothetical protein						+	884981	885403
AAR34155.1	GSU0825	KN400_0806	pirin family protein	4	2	2.20264			+	885516	886424
AAR34156.1	GSU0826	KN400_0807	conserved hypothetical protein						+	886570	886764
AAR34157.2	GSU0827	KN400_0809	conserved hypothetical protein						+	887091	887480
AAR34158.2	GSU0828	KN400_0810	efflux pump, RND family, outer membrane protein	24	14	10.7116	1.45		+	887607	888914
AAR34159.1	GSU0829	KN400_0811	efflux pump, RND family, membrane fusion protein	116	51	40.2208	1.69		+	888911	890182
AAR34160.1	GSU0830	KN400_0812	efflux pump, RND family, inner membrane protein	66	3	0.966495	1.59		+	890216	893320
AAR34161.1	GSU0831	KN400_0813	nitrogen regulatory protein P-II, putative	10	2	5.8651			+	893372	893713
AAR34162.1	GSU0832	KN400_0814	lipoprotein, putative	14	8	13.4907			+	893767	894360
AFP20413.1	GSU3510	KN400_3425	hypothetical protein	8	4	9.47867			+	894515	894937
AAR34164.1	GSU0834	KN400_0815	conserved hypothetical protein	11	1	3.7594	1.9		+	894965	895231
AAR34165.1	GSU0835	KN400_0816	conserved hypothetical protein	2					-	895434	895592
AAR34166.1	GSU0836	KN400_0817	RNA polymerase-binding protein Rnk	4				rnk-2	-	895650	896057
AAR34167.1	GSU0837	KN400_0818	response regulator (REC)	8	5	12.1951			-	896124	896534
AAR34171.1	GSU0841	KN400_0820	sigma-54-dependent transcriptional response regulator (REC, sigma54 interaction)	28	4	2.85714	-1.44		-	897561	898961
AAR34172.2	GSU0842	KN400_0821	sensor histidine kinase response regulator (GAF, PAS, HisKA, HATPase_c, REC)	58	14	6.18375	-1.5		-	898968	901232
AAR34173.1	GSU0843	KN400_0822	rubredoxin reductase				-1.51		-	901543	902877
AAR34174.1	GSU0844	KN400_0823	transporter, putative	1			-1.43		-	902929	904779
AAR34175.1	GSU0845	KN400_0824	ferredoxin, Rieske superfamily						-	904803	905114
AAR34176.1	GSU0846	KN400_0825	aconitate hydratase 1				-1.97	acnA	-	905134	907941
AAR34177.1	GSU0847	KN400_0826	rubredoxin						-	908143	908301
AAR34178.1	GSU0848	KN400_0827	ferredoxin				-2.23	frx-5	-	908380	908601
AAR34179.1	GSU0849	KN400_0828	iron-sulfur cluster repair protein ScdA					scdA	+	908870	909619
AAR34180.1	GSU0850	KN400_0829	protein disulfide bond isomerase, DsbC/DsbG-like				-1.44		+	910013	910819
AAR34181.1	GSU0851	KN400_0830	rhomboid-related membrane protein						+	910838	911563
AAR34182.1	GSU0852	KN400_0831	lipoprotein, putative						-	911568	912005
AAR34183.1	GSU0853	KN400_0832	transporter, DUF21, CBS domain pair and CorC_HlyC domain-containing, putative				-1.74		+	912180	913514
AAR34184.1	GSU0854	KN400_0833	membrane protein, UPF0118 superfamily				-1.54		+	913517	914608
AAR34185.1	GSU0855	KN400_0834	membrane protein, TerC family						-	914620	915555
AAR34186.1	GSU0856	KN400_0835	membrane-bound zinc-dependent protease HtpX					htpX-1	-	915642	916505
AAR34187.1	GSU0857	KN400_0837	membrane protein (UPF0016, UPF0016)						+	916865	917443
AAR34188.1	GSU0858	KN400_0839	periplasmic energy transduction protein, TonB-related						+	917581	918462
AAR34189.1	GSU0859	KN400_0840	glucose-1-phosphate uridylyltransferase				-1.42	galU	-	918500	919369
AAR34190.1	GSU0860	KN400_0841	5,10-methylenetetrahydrofolate reductase					metF-1	-	919383	920288
AAR34191.2	GSU0861	KN400_0842	5,10-methylenetetrahydrofolate reductase-associated protein						-	920285	920932
AAR34192.1	GSU0862	KN400_0843	5,10-methylenetetrahydrofolate dehydrogenase and methenyltetrahydrofolate cyclohydrolase				-1.24	folD-2	-	920951	921808
AAR34193.1	GSU0863	KN400_0844	regulatory protein, CxxC_CxxC_SSSS domain-containing, putative						-	921965	922216
AAR34194.1	GSU0864	KN400_0845	protein of unknown function DUF167						-	922319	922642
AAR34195.1	GSU0865	KN400_0846	cell division protein DivIVA, putative						-	922629	923078
AAR34196.1	GSU0866	KN400_0847	protein of unknown function YGGT						-	923078	923392
AAR34197.1	GSU0867	KN400_0848	menaquinone biosynthesis methyltransferase, putative						-	923467	924237
AAR34198.1	GSU0868	KN400_0850	diadenylate cyclase (DAC, YbbR, YbbR)						+	924356	925768
AAR34199.1	GSU0869	KN400_0851	protein of unknown function (LysM, LysM, NLPC_P60)				-2.42		+	925877	926905
AAR34200.1	GSU0870	KN400_0852	NUDIX hydrolase, MutT family	1	1	2.42131			+	926966	927379
AAR34201.1	GSU0871	KN400_0853	radical SAM domain iron-sulfur cluster-binding oxidoreductase with cobalamin-binding-like domain and TPR domain	1					+	927357	929021
AAR34202.1	GSU0872	KN400_0854	lipoprotein, putative						-	929100	929567
AAR34204.1	GSU0874	KN400_0855	conserved hypothetical protein	1					-	929680	932922
AFP20414.1	GSU3511	KN400_0856	conserved hypothetical protein						-	933105	933548
AAR34206.1	GSU0876	KN400_0857	sphingosine/diacylglycerol kinase-related protein						+	933683	934552
AAR34207.1	GSU0877	KN400_0858	response regulator (REC, PilZ)						+	934845	935591
AAR34208.1	GSU0878	KN400_3426	glycosyltransferase						-	935515	936600
AAR34209.1	GSU0879	KN400_0859	response receiver scaffold protein CheV (CheW, REC)					cheV	-	936740	937678
AAR34210.1	GSU0880	KN400_0860	molybdopterin-binding iron-sulfur cluster-binding oxidoreductase MopB-3						-	937788	939803
AAR34211.1	GSU0881	KN400_0861	sensor histidine kinase (HAMP, HisKA, HATPase_c)	1			1.37		-	939823	941397
AAR34212.1	GSU0882	KN400_0862	ABC transporter, periplasmic substrate-binding protein	4	3	3.44037			-	941401	942273
AAR34213.1	GSU0883	KN400_0863	ligand-gated TonB-dependent outer membrane channel	4					-	942294	944177
AFP20415.1	GSU3629	KN400_3527	hypothetical protein	1					+	944298	944426
AAR34214.2	GSU0884	KN400_3428	radical SAM domain iron-sulfur cluster-binding oxidoreductase	2	1	0.747943	1.58		+	944647	945984
AAR34215.1	GSU0885	KN400_0865	BioD and DRTGG domain protein						-	945926	947020
AAR34216.1	GSU0886	KN400_0867	radical SAM domain iron-sulfur cluster-binding oxidoreductase	2	1	0.754717			+	947250	948575
AAR34217.1	GSU0887	KN400_0868	conserved hypothetical protein	12	2	3.25733			-	948572	949186
AAR34218.1	GSU0888	KN400_0869	hypothetical protein	1	1	4.78469			-	949161	949370
AAR34219.1	GSU0889	KN400_0870	acylphosphatase						-	949475	949750
AAR34220.1	GSU0890	KN400_0871	DNA ligase, NAD-dependent					ligA	-	949751	951763
AAR34221.2	GSU0891	KN400_0873	serine protease, subtilase family, DUF11 domain-containing	2	1	0.405186			+	951953	954295
AFP20416.1	GSU0892	KN400_0874	ATP-dependent DNA helicase Rep	63	11	5.38688		rep	+	954470	956512
AAR34222.2	GSU0893	KN400_0875	peroxiredoxin, typical 2-Cys subfamily	9	3	4.47094		prx-1	-	956553	957224
AAR34223.1	GSU0894	KN400_0876	peptidylprolyl cis-trans isomerase, cyclophilin-type	20	2	3.8835			+	957392	957907
AAR34224.1	GSU0895	KN400_0877	sensor diguanylate cyclase (GAF, GGDEF)	79	19	9.19652			-	957965	960031
AFP20417.1	GSU3513	KN400_3429	hypothetical protein						-	960080	960232
AAR34225.1	GSU0896	KN400_0878	zinc protease TldD, putative modulator of DNA gyrase	55	15	10.8538	1.38	tldD	-	960229	961611
AFP20418.1	GSU3514	KN400_0879	conserved hypothetical protein	6	5	19.685			-	961596	961850
AAR34226.1	GSU0897	KN400_0880	protein 3-oxoalanine-generating enzyme family protein	55	15	17.1429			+	962151	963026
AAR34227.1	GSU0898	KN400_0881	ATP-dependent DNA helicase RecQ	57	7	3.86527		recQ	+	963029	964840
AAR34228.2	GSU0899	KN400_0882	conserved hypothetical protein	101	30	18.8088			+	964957	966552
AAR34229.1	GSU0900	KN400_0883	SAM-dependent methyltransferase	40	18	19.1286			-	966577	967518
AFP20419.1	GSU3515	KN400_0884	conserved hypothetical protein	42	17	24.0453			-	967558	968265
AFP20420.1	GSU0902	KN400_0885	response receiver (REC)	17	5	12.7551			-	968356	968748
AFP20421.1	GSU0903	KN400_0886	response receiver	9	3	7.95756			-	968789	969169
AFP20422.1	GSU3518	KN400_0887	sensor histidine kinase (HisKA, HATPase_c)	68	23	16.7883			-	969166	970536
AAR34231.1	GSU0904	KN400_0888	metal-dependent phosphohydrolase (HDOD)	27	4	4.60299			-	970533	971402
AAR34232.1	GSU0905	KN400_0889	conserved hypothetical protein	8	2	6.0241			-	971389	971721
AFP20423.1	GSU3519	KN400_0890	cold shock DNA/RNA-binding protein	6	1	5			-	971995	972195
AAR34233.1	GSU0906	KN400_0891	ribosomal protein S21	1			-1.62	rpsU-1	-	972285	972485
AAR34234.1	GSU0907	KN400_0892	ThiF family protein	44	23	34.2772			-	972675	973346
AAR34235.1	GSU0908	KN400_0893	MoaD family protein	22	9	32.0285			-	973350	973631
AAR34236.1	GSU0909	KN400_0894	FAD-dependent pyridine nucleotide-disulfide oxidoreductase family protein	41	12	9.81194			-	973637	974860
AAR34237.1	GSU0910	KN400_0895	aldehyde:ferredoxin oxidoreductase, tungsten-containing	110	20	11.0803			-	974862	976667
AAR34238.1	GSU0911	KN400_0896	iron-sulfur cluster-binding oxidoreductase	14	4	8.35073			-	976669	977148
AAR34239.1	GSU0912	KN400_0897	conserved hypothetical protein	27	13	17.931			-	977213	977938
AAR34240.1	GSU0913	KN400_0898	DNA-binding ATPase Uup	82	16	8.41662		uup	+	978101	980002
AAR34241.1	GSU0914	KN400_0899	ATP-dependent RNA helicase RhlE	105	24	17.9104		rhlE-2	+	980159	981502
AAR34242.1	GSU0915	KN400_0900	conserved hypothetical protein	6			1.68		+	981654	982013
AAR34243.1	GSU0916	KN400_0901	methyl-accepting chemotaxis sensory transducer, class 40H	5	2	1.68919		mcp40H-3	-	982108	983292
AAR34244.1	GSU0917	KN400_0902	protein of unknown function DUF454						-	983482	983901
AAR34245.1	GSU0918	KN400_0903	ATP--methionine S-adenosyltransferase					metK-2	-	983873	985075
AAR34246.1	GSU0919	KN400_0904	conserved hypothetical protein				3.81		-	985245	985466
AFP20424.1	GSU3520	KN400_0905	conserved hypothetical protein						-	985501	985737
AAR34248.1	GSU0921	KN400_0907	ribonuclease, Rne/Rng family	11					-	986116	988542
AAR34249.1	GSU0922	KN400_0908	ABC transporter, ATP-binding protein	75	24	12.3903			+	988814	990751
AAR34250.2	GSU0923	KN400_0909	ATP-dependent Lon protease (La)	26	3	1.29422		lon-1	+	990881	993199
AAR34251.1	GSU0924	KN400_0910	transporter membrane protein of unknown function DUF140	19	1	1.2987	-1.42		+	993206	993976
AAR34252.1	GSU0925	KN400_0911	ABC transporter, ATP-binding protein	20					+	993987	994751
AAR34253.1	GSU0926	KN400_0912	ABC transporter, periplasmic substrate-binding protein, MCE domain-containing	18			-1.69		+	994767	995849
AAR34254.2	GSU0927	KN400_0913	zinc-dependent peptidase, M16 family	39	6	4.0107	-1.6		+	995892	997388
AAR34255.1	GSU0928	KN400_0914	zinc-dependent peptidase, M16 family	77	23	16.0167	-1.58		+	997426	998862
AAR34256.1	GSU0929	KN400_0915	conserved hypothetical protein						+	998879	998986
AAR34257.1	GSU0930	KN400_0917	three rhodanese homology domain protein, selenocysteine-containing						+	999203	1000474
AAR34258.1	GSU0931	KN400_0918	rhodanese homology domain and YceI domain protein						-	1000590	1001495
AAR34259.1	GSU0932	KN400_0919	uracil transporter					uraA	-	1001565	1002815
AAR34260.1	GSU0933	KN400_0920	uracil phosphoribosyltransferase	1				upp	-	1002834	1003463
AAR34261.1	GSU0934	KN400_0921	conserved hypothetical protein						+	1003656	1004285
AAR34262.1	GSU0935	KN400_0922	methyl-accepting chemotaxis sensory transducer, class 40H, putative dimer with helix-swapped heme-binding site-containing PAS domain					mcp40H-8	-	1004342	1005928
AAR34263.1	GSU0936	KN400_0923	glutamine-dependent amidotransferase, class I	3	3	4.31655			+	1006179	1006874
AAR34264.1	GSU0937	KN400_0924	homocitrate synthase					nifV	+	1007090	1008241
AAR34265.1	GSU0938	KN400_0925	conserved hypothetical protein	1	1	1.32979			+	1008589	1009341
AAR34266.1	GSU0939	KN400_0926	nitrogen regulatory protein P-II					glnK	+	1009393	1009731
AAR34267.1	GSU0940	KN400_0927	ammonium transporter					amtB	+	1009769	1011238
AAR34268.1	GSU0941	KN400_0928	nitrogen fixation transcript antitermination sensor histidine kinase (HisKA, HATPase_c)					gnfK	+	1011469	1012215
AAR34269.1	GSU0942	KN400_0929	histidinol-phosphate phosphatase, putative					hisN	+	1012332	1013117
AAR34270.2	GSU0943	KN400_0930	PilZ domain protein	1	1	1.40845			+	1013229	1013939
AAR34271.1	GSU0944	KN400_0932	cystathionine gamma-synthase/beta-lyase	1			-1.54	metC-1	+	1014275	1015408
AAR34272.1	GSU0945	KN400_0933	cystathionine gamma-synthase/beta-lyase					metC-2	+	1015424	1016560
AAR34273.1	GSU0946	KN400_0934	sensor diguanylate cyclase/phosphodiesterase (HAMP, PAS, GGDEF, EAL)	4					+	1016760	1019288
AAR34274.1	GSU0947	KN400_0935	ABC transporter, ATP-binding protein						-	1019377	1020081
AAR34275.1	GSU0948	KN400_0936	ABC transporter, membrane protein, putative	10					-	1020099	1021298
AAR34276.1	GSU0949	KN400_0937	efflux pump, RND family, membrane fusion protein	10	2	1.70648			-	1021295	1022467
AAR34277.1	GSU0950	KN400_0938	efflux pump, RND family, outer membrane protein	5	1	0.784929			-	1022464	1023738
AAR34278.1	GSU0951	KN400_0939	transcriptional regulator, TetR family	4	1	1.69492			-	1023805	1024395
AAR34279.1	GSU0952	KN400_0940	diguanylate cyclase (GGDEF)						+	1024616	1025908
AAR34280.1	GSU0953	none	lipoprotein, putative						-	1026182	1026772
AAR34281.1	GSU0954	KN400_3431	transposase, Y1_Tnp domain-containing	1					-	1027074	1028054
AFP20425.1	GSU3521	none	hypothetical protein						-	1028149	1028583
AAR34282.1	GSU0955	none	RNA-directed DNA polymerase and maturase, group II intron origin				1.76		+	1029180	1030484
AAR34283.1	GSU0956	none	hypothetical protein						-	1031003	1031668
AAR34284.1	GSU0957	none	transposase of ISGsu1, IS4 family						-	1031688	1032806
AAR34285.1	GSU0958	none	conserved hypothetical protein						-	1032980	1033168
AAR34286.1	GSU0959	none	hypothetical protein						-	1033285	1034073
AFP20426.1	GSU3522	none	conserved hypothetical protein						-	1034190	1034417
AAR34288.1	GSU0961	none	transposase of ISGsu4						-	1034607	1035653
AAR34289.1	GSU0962	KN400_0944	sensor histidine kinase (HAMP, HisKA, HATPase_c)	9	2	1.01678			+	1036179	1038146
AAR34290.2	GSU0963	KN400_0945	sigma-54-dependent transcriptional response regulator (REC, sigma54 interaction, HTH8)	31	3	2.15208			+	1038175	1039569
AAR34292.1	GSU0964	KN400_0946	conserved hypothetical protein						+	1040079	1040270
AAR34293.1	GSU0966	KN400_0947	conserved hypothetical protein						+	1040395	1040646
AAR34294.1	GSU0967	KN400_0948	membrane protein, putative	4					+	1040659	1041711
AAR34295.1	GSU0968	KN400_0949	hypothetical protein	80	31	22.6277			+	1041857	1043227
AAR34296.1	GSU0969	KN400_0950	periplasmic carboxy-terminal processing protease lipoprotein	73	22	16.2722		ctpA-1	+	1043391	1044743
AAR34297.1	GSU0970	KN400_0951	conserved hypothetical protein	36	16	5.42189			+	1044982	1047933
AAR34298.1	GSU0971	KN400_0952	hydrolase, putative						-	1047987	1048310
AAR34299.1	GSU0972	KN400_0953	ATPase, AAA family						+	1048579	1050810
AAR34300.1	GSU0973	KN400_0954	conserved hypothetical protein						+	1050824	1051420
AAR34301.1	GSU0974	KN400_0955	hypothetical protein	1	1	1.17925			+	1051417	1052265
AAR34302.1	GSU0975	KN400_0956	phage tail sheath protein, putative	1	1	0.504541	-1.8		+	1052344	1054326
AAR34303.1	GSU0976	KN400_0957	phage tail tube protein gp19, putative				-1.73		+	1054367	1054804
AAR34304.1	GSU0977	KN400_0958	conserved hypothetical protein				-1.43		+	1054827	1055189
AAR34305.2	GSU0978	KN400_3435	conserved hypothetical protein						+	1055186	1055365
AAR34306.2	GSU0979	KN400_0959	phage tail tube protein gp19, putative				-1.39		+	1055425	1055859
AAR34307.1	GSU0980	KN400_0960	hypothetical protein						+	1055863	1057053
AAR34308.1	GSU0981	KN400_0961	conserved hypothetical protein						+	1057069	1057686
AAR34309.1	GSU0982	KN400_0962	phage protein D, putative						+	1057690	1058778
AAR34310.1	GSU0983	KN400_0963	phage tail spike protein, putative						+	1058765	1059421
AAR34312.1	GSU0985	KN400_0965	PAAR motif-containing protein						+	1059653	1059949
AAR34313.1	GSU0986	KN400_0966	phage baseplate outer wedge protein (acidic lysozyme), putative						+	1059960	1060361
AAR34314.1	GSU0987	KN400_0967	conserved hypothetical protein	1					+	1060381	1063740
AAR34315.1	GSU0988	KN400_0968	conserved hypothetical protein						+	1063764	1065797
AAR34316.2	GSU0989	KN400_0969	NHL repeat domain protein						+	1065813	1067822
AAR34317.1	GSU0990	KN400_0970	hypothetical protein				-1.6		+	1067944	1069830
AAR34318.1	GSU0991	KN400_0971	glycosyltransferase, ExpC-like family						+	1069827	1071092
AAR34319.1	GSU0992	KN400_0972	hypothetical protein	42	6	2.03943			+	1071164	1074106
AAR34320.2	GSU0993	KN400_0973	acyl-CoA thioesterase	1					-	1074120	1074515
AAR34321.1	GSU0994	KN400_0974	fumarate hydratase, class I					fumB	-	1074637	1076262
AAR34323.1	GSU0996	KN400_0976	conserved hypothetical protein	1					+	1076648	1076827
AAR34324.1	GSU0997	KN400_0977	formamidopyrimidine-DNA glycosylase					mutM	-	1076873	1077688
AAR34325.1	GSU0998	KN400_0978	replicative DNA helicase				1.28	dnaB	+	1077820	1079190
AAR34326.1	GSU0999	KN400_0979	acyl-(acyl carrier protein)--UDP-N-acetylglucosamine/UDP-2-N-acetylglucose-2,3-diamine 3-O/N-acyltransferase					lpxA-2	+	1079180	1079989
AAR34327.2	GSU1000	KN400_0980	conserved hypothetical protein						+	1080075	1081382
AAR34328.1	GSU1001	KN400_0982	hypothetical protein						+	1081681	1082064
AAR34329.1	GSU1002	KN400_0983	amidohydrolase, YcaC-related						-	1082221	1082784
AAR34330.1	GSU1003	KN400_0984	nitrogen fixation master sigma-54-dependent transcriptional response regulator (REC, sigma54 interaction, HTH8)	1				gnfM	-	1082801	1084246
AAR34331.1	GSU1004	KN400_0985	nitrogen fixation master sensor histidine kinase (PAS, HisKA, HATPase_c)					gnfL	-	1084302	1085393
AAR34332.1	GSU1005	KN400_0986	TIM barrel oxidoreductase NifR3	1	1	1.02354		nifR3	-	1085390	1086367
AAR34333.1	GSU1006	KN400_0988	conserved hypothetical protein						+	1086561	1086809
AAR34334.1	GSU1007	KN400_0989	sensor cyclic diguanylate phosphodiesterase (GAF, GAF, HD-GYP)	2					-	1086841	1088493
AAR34335.1	GSU1008	KN400_0990	enoyl-(acyl carrier protein) reductase	5	3	3.8961		fabI	+	1088639	1089409
AAR34336.1	GSU1009	KN400_0991	GTPase, HflX subfamily	6	5	2.9994			+	1089469	1091136
AAR34337.1	GSU1010	KN400_0992	lytic transglycosylase (SLT, LysM, LysM)	12	4	2.63158			+	1091281	1092801
AAR34338.1	GSU1011	KN400_0993	TPR domain protein	19	5	6.86813			+	1092850	1093578
AAR34339.1	GSU1012	KN400_0994	membrane protein of unknown function DUF401	51	9	7.41351			+	1093674	1094888
AAR34340.1	GSU1013	KN400_0995	OmpA family outer membrane lipoprotein	37	13	14.9597			+	1094973	1095842
AAR34341.1	GSU1014	KN400_0996	Smr domain protein	40	19	26.4256	-1.23		+	1095855	1096574
AAR34342.1	GSU1015	KN400_0997	conserved hypothetical protein	11	3	7.109			+	1096605	1097027
AAR34343.1	GSU1016	KN400_0998	TrkA-C domain membrane protein, putative	23	1	0.609756			+	1097039	1098679
AAR34344.1	GSU1017	KN400_0999	hypoxanthine/guanine phosphoribosyltransferase, putative						+	1098813	1099370
AAR34345.1	GSU1018	KN400_1000	hypothetical protein						-	1099428	1099979
AAR34346.1	GSU1019	KN400_1001	hypoxanthine/guanine transport membrane protein	72	4	3.07456	-1.27	pbuG	+	1100286	1101587
AAR34348.1	GSU1021	KN400_1002	conserved hypothetical protein	2	1	1.53139			-	1101665	1102318
AAR34350.1	GSU1023	KN400_1003	glycogen synthase	18	5	3.32226		glgA-1	+	1102490	1103995
AAR34351.1	GSU1024	KN400_1004	cytochrome c, 3 heme-binding sites					ppcD	-	1104055	1104333
AAR34352.1	GSU1025	KN400_1005	conserved hypothetical protein	64	29	48.1728			-	1104516	1105118
AAR34353.1	GSU1026	KN400_1006	protein of unknown function DUF2721	38	13	24.3902	-1.27		-	1105188	1105721
AAR34354.1	GSU1027	KN400_1007	N-carbamylputrescine amidohydrolase	14	3	3.39367	-1.44	aguB	-	1105731	1106615
AAR34355.1	GSU1028	KN400_1008	agmatine deiminase, putative	41	9	8.70406	-1.35	aguA	-	1106603	1107637
AAR34356.1	GSU1029	KN400_1009	methyl-accepting chemotaxis sensory transducer, class 40H	50	17	10.3093		mcp40H-2	+	1107911	1109560
AAR34357.1	GSU1030	KN400_1010	methyl-accepting chemotaxis sensory transducer, class 40H, Cache_2 domain-containing	5	2	1.21286		mcp40H-4	+	1109749	1111398
AAR34359.1	GSU1032	KN400_1011	methyl-accepting chemotaxis sensory transducer, class 40H					mcp40H-5	+	1111656	1113593
AAR34360.1	GSU1033	KN400_1012	methyl-accepting chemotaxis sensory transducer, class 40H	40	3	1.87383		mcp40H-6	+	1113814	1115415
AFP20427.1	GSU1034	KN400_1013	nitrate/nitrite-sensing methyl-accepting chemotaxis sensory transducer, class 40H, NIT domain-containing	153	39	19.6177		mcp40H-9	+	1115630	1117618
AAR34361.1	GSU1035	KN400_1014	methyl-accepting chemotaxis sensory transducer, class 40H	107	25	15.1607		mcp40H-10	+	1117660	1119309
AAR34362.1	GSU1036	KN400_1015	sensor histidine kinase (CHASE, HisKA, HATPase_c)						-	1119357	1121096
AAR34363.1	GSU1037	KN400_1016	response receiver-modulated diguanylate cyclase/phosphodiesterase (REC, GGDEF, EAL)	25	4	1.66736			+	1121521	1123920
AAR34364.1	GSU1038	KN400_1017	response receiver histidine kinase (REC, HisKA, HATPase_c)						+	1124099	1125640
AAR34365.1	GSU1039	KN400_1018	sigma-54-dependent sensor transcriptional response regulator (REC, PAS, sigma54 interaction, HTH8)	1			1.22		+	1125637	1127337
AAR34367.1	GSU1041	KN400_1019	methyl-accepting chemotaxis sensory transducer, class 40H					mcp40H-16	+	1127553	1129178
AAR34368.1	GSU1042	KN400_1020	hemerythrin family protein				1.25		+	1129238	1129642
AAR34369.1	GSU1043	KN400_1021	sensor histidine kinase (PAS, HisKA, HATPase_c)	1					-	1129624	1131927
AAR34370.2	GSU1044	KN400_1022	NADH pyrophosphatase					nudC	+	1132230	1133105
AAR34371.1	GSU1045	KN400_1023	membrane protein, putative						+	1133168	1133608
AAR34372.1	GSU1046	KN400_1024	protein of unknown function DUF2156	3	1	1.13122			+	1133622	1134506
AAR34373.1	GSU1047	KN400_1025	SAM-dependent methyltransferase, putative	2	2	1.84672			+	1134503	1135585
AAR34374.1	GSU1048	KN400_1026	SEC-C motif domain protein				1.4		+	1135696	1136181
AAR34375.1	GSU1049	KN400_1027	ribonuclease Z-related hydrolase						-	1136250	1137257
AAR34376.1	GSU1050	KN400_1028	sensor histidine kinase (HisKA, HATPase_c)	1			1.37		+	1137430	1138788
AAR34377.1	GSU1051	KN400_1029	PilZ domain protein						+	1138968	1139309
AAR34378.1	GSU1052	KN400_1030	hydrolase or acyltransferase, alpha/beta fold family	1	1	1.10132			-	1139330	1140238
AAR34379.1	GSU1053	KN400_1031	sensor protein (PAS, PAS)						-	1140248	1141309
AAR34380.1	GSU1054	KN400_1032	tRNA (5-carboxymethylaminomethyl-2-thio-U34) synthesis sulfur carrier protein					tusA-2	-	1141296	1141553
AAR34381.1	GSU1055	KN400_1033	membrane protein of unknown function DUF395, YeeE/YedE-related						-	1141602	1142717
AAR34382.1	GSU1056	KN400_1034	protein of unknown function UPF0047						-	1142835	1143236
AAR34383.2	GSU1057	KN400_1035	TPR domain protein	1	1	2.25734			-	1143267	1143710
AAR34384.1	GSU1058	KN400_1036	succinyl-CoA synthetase, beta subunit	1	1	0.864304		sucC	+	1143859	1145016
AAR34385.1	GSU1059	KN400_1037	succinyl-CoA synthetase, alpha subunit	2	1	1.14286		sucD	+	1145105	1145980
AAR34386.1	GSU1060	KN400_1038	conserved hypothetical protein				-1.66		-	1146044	1146895
AAR34387.1	GSU1061	KN400_1039	amino acid aminotransferase, putative						-	1147170	1148366
AAR34388.1	GSU1062	KN400_1040	cytochrome c, 1 heme-binding site	1	1	1.37931			+	1148562	1149287
AAR34389.2	GSU1063	KN400_1041	type IV pilus assembly protein PilV					pilV-1	+	1149543	1149941
AAR34390.2	GSU1064	KN400_1042	type IV pilus assembly protein PilW					pilW-1	+	1149950	1151026
AAR34391.1	GSU1065	KN400_1043	type IV pilus assembly protein PilX					pilX-1	+	1151040	1151558
AAR34392.1	GSU1066	KN400_1044	type IV pilus tip-associated adhesin					pilY1-1	+	1151569	1154613
AAR34393.2	GSU1067	KN400_1045	nucleotidyltransferase DUF294, putative						-	1154619	1155827
AAR34394.2	GSU1068	KN400_1046	sodium/solute symporter family protein	5	3	1.52517		aplA	-	1155913	1157880
AAR34395.1	GSU1069	KN400_1047	protein of unknown function DUF485	1					-	1157896	1158204
AAR34396.2	GSU1070	KN400_1048	sodium/solute symporter family protein	4				aplB	-	1158812	1160782
AAR34397.1	GSU1071	KN400_1049	protein of unknown function DUF485	1					-	1160797	1161105
AAR34398.1	GSU1072	KN400_1050	helix-turn-helix transcriptional regulator, IclR family						-	1161234	1162004
AAR34399.1	GSU1073	KN400_1051	lipoprotein, putative						-	1162533	1162925
AAR34400.1	GSU1074	KN400_1052	protein of unknown function DUF28						+	1163084	1163827
AAR34401.1	GSU1075	KN400_1053	crossover junction endodeoxyribonuclease RuvC					ruvC	+	1163941	1164435
AAR34402.1	GSU1076	KN400_1054	Holliday junction DNA helicase RuvA					ruvA	+	1164432	1165031
AAR34403.1	GSU1077	KN400_1055	Holliday junction DNA helicase RuvB					ruvB	+	1165035	1166051
AAR34404.2	GSU1078	KN400_1056	DnaA regulatory inactivator Hda					hda	+	1166065	1166793
AAR34405.2	GSU1079	KN400_1057	PEP motif-containing protein, putative exosortase substrate				1.56		+	1167080	1167796
AAR34406.1	GSU1080	KN400_3436	hypothetical protein						+	1167807	1167938
AAR34407.1	GSU1081	KN400_1058	protein of unknown function DUF208						+	1167988	1168530
AAR34408.1	GSU1082	KN400_1059	conserved hypothetical protein						+	1168530	1168742
AAR34409.2	GSU1083	KN400_1060	flotillin band_7_5 domain protein						+	1168857	1169915
AAR34410.1	GSU1084	KN400_1061	conserved hypothetical protein	1					+	1169919	1170638
AAR34411.1	GSU1085	KN400_1062	conserved hypothetical protein						+	1170638	1171615
AAR34412.2	GSU1086	KN400_1063	conserved hypothetical protein						+	1171608	1172261
AAR34413.1	GSU1087	KN400_1064	phasin superfamily protein						+	1172345	1172662
AAR34414.1	GSU1088	KN400_1065	quinone biosynthesis kinase AarF, putative	7	1	0.593472	-1.47		+	1172656	1174341
AAR34415.1	GSU1089	KN400_1066	iron-sulfur cluster-binding oxidoreductase						-	1174349	1175455
AAR34416.1	GSU1090	KN400_1067	response receiver (REC)						+	1175617	1176354
AAR34417.2	GSU1091	KN400_3437	transport protein, Tim44-like domain, putative	3	1	1.03627	-1.49		+	1176547	1177494
AAR34418.2	GSU1092	KN400_1068	GH3 family protein	7	2	1.24224			-	1177439	1179049
AAR34419.1	GSU1093	KN400_1069	conserved hypothetical protein	3	2	1.84332			-	1179046	1180131
AAR34420.1	GSU1094	KN400_1070	conserved hypothetical protein	6	3	22.9008			-	1180161	1180301
AAR34421.1	GSU1095	KN400_1071	phosphate transport system regulatory protein PhoU	8	1	1.45773		phoU	-	1180474	1181160
AAR34422.1	GSU1096	KN400_1072	phosphate ABC transporter, ATP-binding protein	13	1	1.2837		pstB	-	1181192	1181971
AAR34423.1	GSU1097	KN400_1073	phosphate ABC transporter, membrane protein PstA	19	1	1.08696		pstA	-	1182028	1182948
AAR34424.1	GSU1098	KN400_1074	phosphate ABC transporter, membrane protein PstC	25	2	2.04708		pstC	-	1182948	1183925
AAR34425.1	GSU1099	KN400_1075	phosphate ABC transporter, periplasmic phosphate-binding protein	39	3	2.91829		pstS	-	1184049	1185077
AAR34426.1	GSU1100	KN400_1076	protein of unknown function DUF2495	9			1.57		-	1185243	1185680
AAR34427.2	GSU1101	KN400_1077	phosphate sensor histidine kinase (HAMP, PAS, HisKA, HATPase_c)	63	10	5.65291		phoR	-	1185868	1187637
AAR34428.1	GSU1102	KN400_1078	winged-helix phosphate transcriptional response regulator (REC, trans_reg_C)	26				phoB	-	1187637	1188314
AAR34429.1	GSU1103	KN400_1079	acyl-CoA synthetase, AMP-forming	1					+	1188769	1190427
AAR34430.1	GSU1104	KN400_1080	lipoprotein, putative	1					+	1190441	1190587
AAR34431.1	GSU1105	KN400_1081	prolidase family protein	2					+	1190618	1191811
AAR34432.1	GSU1106	KN400_1082	citrate synthase				-1.79	gltA	+	1192189	1193514
AAR34433.1	GSU1107	KN400_1083	AMMECR1 family protein						-	1193643	1194182
AAR34434.1	GSU1108	KN400_1084	aldehyde dehydrogenase						+	1194319	1195746
AFP20428.1	GSU3524	KN400_1085	lipoprotein, putative						+	1195933	1196130
AAR34436.1	GSU1110	KN400_1086	nucleoside diphosphate kinase				1.6	ndk	+	1196270	1196683
AAR34437.1	GSU1111	KN400_1087	23S rRNA (2-methyl-A2503)-methyltransferase				1.44	rlmN	+	1196750	1197832
AAR34438.1	GSU1112	KN400_1088	methylthioadenosine phosphorylase					mtaP	+	1197834	1198694
AAR34439.1	GSU1113	KN400_1089	adenosine kinase	1					+	1198705	1199646
AAR34440.2	GSU1114	KN400_1090	TPR domain lipoprotein				-1.56		+	1199771	1200514
AAR34441.1	GSU1115	KN400_1091	helix-turn-helix domain protein	1			-1.68		+	1200524	1201378
AAR34442.1	GSU1116	KN400_1092	GAF domain protein, putative	1					+	1201437	1202174
AAR34443.1	GSU1117	KN400_1093	response regulator (REC), putative				-1.42		+	1202238	1202621
AAR34444.1	GSU1118	KN400_1094	universal stress protein Usp					usp-2	+	1202647	1203096
AAR34445.2	GSU1119	KN400_1095	response receiver histidine kinase (REC, HisKA, HATPase_c)				-1.52		+	1203231	1204418
AAR34446.1	GSU1120	KN400_1096	response receiver (REC)						+	1204495	1204899
AAR34447.1	GSU1121	KN400_1097	FAD-dependent oxidoreductase, putative	1	1	0.62461			+	1204909	1206510
AAR34448.1	GSU1122	KN400_1098	3'-to-5' exonuclease YhaM				-1.35	yhaM	+	1206507	1207634
AAR34449.1	GSU1123	KN400_1099	zinc-dependent hydrolase YcbL					ycbL	+	1207664	1208293
AAR34450.1	GSU1124	KN400_1100	phosphopantothenylcysteine decarboxylase and phosphopantothenate--cysteine ligase					coaBC	+	1208338	1209537
AAR34451.1	GSU1125	KN400_1101	conserved hypothetical protein						-	1209554	1210459
AAR34452.2	GSU1126	KN400_1102	uracil-DNA glycosylase						+	1210505	1211236
AAR34453.1	GSU1127	KN400_1103	conserved hypothetical protein						+	1211243	1211623
AAR34454.1	GSU1128	KN400_1104	acyl-CoA thioesterase						+	1211687	1212130
AAR34505.1	GSU1129	KN400_1105	sigma-54-dependent transcriptional response regulator (REC, sigma54 interaction, HTH8)						-	1212284	1213645
AAR34506.1	GSU1130	KN400_1106	chromosome segregation ATPase SMC						+	1213795	1217322
AAR34507.1	GSU1131	KN400_1107	GTPase-activating protein, putative						+	1217342	1217701
AAR34508.1	GSU1132	KN400_1108	signal recognition particle GTPase FtsY					ftsY	+	1217703	1218755
AAR34509.1	GSU1133	KN400_1109	cell division protein ZapB	1				zapB	+	1218817	1218993
AAR34510.1	GSU1134	KN400_1110	cell division protein ZapA					zapA	+	1218993	1219280
AAR34511.1	GSU1135	KN400_3438	hypothetical protein						+	1219378	1219482
AAR34512.1	GSU1136	KN400_1111	5-formyltetrahydrofolate cyclo-ligase						+	1219662	1220225
AAR34513.1	GSU1137	KN400_1112	endoribonuclease Y					rny	+	1220253	1221815
AAR34514.1	GSU1138	KN400_1113	2',3'-cyclic nucleotide 2'-phosphodiesterase						+	1221805	1222593
AAR34515.1	GSU1139	KN400_1114	tyrosyl-tRNA synthetase					tyrS	+	1222611	1223822
	GSU3525	KN400_1115	ThiF family protein, fragment						-	1229387	1229629
AAR34516.1	GSU1140	KN400_1116	methyl-accepting chemotaxis sensory transducer, class 34H					mcp34H-3	+	1229727	1231910
AAR34517.1	GSU1141	KN400_1117	methyl-accepting chemotaxis sensory transducer, class 34H	72	23	14.4745		mcp34H-10	+	1231996	1233585
AAR34518.1	GSU1142	KN400_1118	scaffold protein CheW associated with MCPs of class 34H					cheW34H-1	+	1233724	1234218
AAR34519.2	GSU1143	KN400_1119	protein glutamate methyltransferase CheR associated with MCPs of class 34H					cheR34H	+	1234252	1235115
AAR34520.2	GSU1144	KN400_1121	protein glutamine deamidase and protein glutamate methylesterase CheD associated with MCPs of class 34H					cheD34H	+	1235112	1235594
AAR34521.1	GSU1145	KN400_1122	protein glutamate methylesterase CheB associated with MCPs of class 34H, response receiver domain-containing					cheB34H	+	1235623	1236687
AAR34522.1	GSU1146	KN400_1123	lipoprotein, putative						+	1236839	1237900
AAR34523.1	GSU1147	KN400_1124	conserved hypothetical protein						+	1237958	1238995
AAR34524.2	GSU1148	KN400_1125	sensor histidine kinase (HAMP, HisKA, HATPase_c)						+	1239051	1240970
AAR34525.1	GSU1149	KN400_1126	cyclic diguanylate phosphodiesterase (EAL)				-1.3		+	1241043	1242278
AAR34526.1	GSU1150	KN400_1127	radical SAM domain iron-sulfur cluster-binding oxidoreductase with cobalamin-binding-like domain				-1.29	hpnJ	+	1242388	1243815
AAR34527.1	GSU1151	KN400_1128	hydrolase, putative					hpnK	+	1243826	1244692
AAR34528.1	GSU1152	KN400_1129	membrane protein, putative						+	1244685	1245065
AAR34529.1	GSU1153	KN400_1130	outer membrane lipoprotein						-	1245143	1246819
AAR34530.1	GSU1154	KN400_1131	surface repeat protein, putative	20	8	0.565731			-	1246828	1260969
AAR34531.1	GSU1155	KN400_1132	glutaredoxin family protein						-	1261181	1261552
AAR34532.1	GSU1156	KN400_1133	asparaginyl-tRNA synthetase					asnS	+	1261645	1263030
AAR34533.1	GSU1157	KN400_1134	protein of unknown function DUF503						+	1263065	1263346
AAR34534.1	GSU1158	KN400_1135	superoxide dismutase, iron/manganese-containing				-5.4	sodA	+	1263493	1264071
AAR34535.1	GSU1159	KN400_1136	intracellular protease, PfpI family, putative				-4.04		+	1264177	1264680
AAR34536.1	GSU1160	KN400_1137	conserved hypothetical protein				-4.24		+	1264692	1265105
AAR34537.1	GSU1161	KN400_1138	efflux pump, RND family, membrane fusion protein						+	1265184	1266398
AAR34538.1	GSU1162	KN400_1139	ABC transporter, ATP-binding protein				-1.42		+	1266399	1267094
AAR34539.1	GSU1163	KN400_1140	ABC transporter, membrane protein	4	1	0.864304	-1.28		+	1267098	1268255
AAR34540.1	GSU1164	KN400_1141	ABC transporter, membrane protein	1					+	1268255	1269418
AAR34541.2	GSU1165	KN400_1142	GAF domain phosphoenolpyruvate--protein phosphotransferase PtsP	8	2	0.852878		ptsP	-	1269428	1271773
AAR34542.1	GSU1166	KN400_1143	TPR domain protein						+	1271940	1272740
AAR34543.1	GSU1167	KN400_1144	conserved hypothetical protein						+	1272824	1273174
AAR34544.2	GSU1168	KN400_1145	SCP-like extracellular lipoprotein						+	1273310	1273927
AAR34545.1	GSU1169	KN400_1146	protein of unknown function DUF3047						-	1273944	1274582
AAR34547.2	GSU1171	KN400_1147	thioredoxin domain protein YyaL					yyaL	+	1274755	1276887
AAR34548.1	GSU1172	KN400_1148	membrane protein MviN					mviN	+	1276962	1278527
AAR34549.1	GSU1173	KN400_1149	methylated DNA--protein cysteine S-methyltransferase					ogt	+	1278517	1279065
AAR34550.1	GSU1174	KN400_1150	nucleoside triphosphate pyrophosphohydrolase MazG					mazG	-	1279349	1280140
AAR34551.1	GSU1175	KN400_1151	queuine tRNA-ribosyltransferase	1				tgt-1	-	1280209	1281315
AAR34552.1	GSU1176	KN400_1152	succinate dehydrogenase/fumarate reductase, cytochrome b558 subunit	1	1	1.51057		frdC	+	1281849	1282511
AAR34553.1	GSU1177	KN400_1153	succinate dehydrogenase/fumarate reductase, flavoprotein subunit	3				frdA	+	1282522	1284435
AAR34554.1	GSU1178	KN400_1154	succinate dehydrogenase/fumarate reductase, iron-sulfur protein					frdB	+	1284435	1285196
AAR34555.1	GSU1179	KN400_1156	protein of unknown function, DUF2276-containing	1					+	1285501	1286418
AAR34556.1	GSU1180	KN400_1157	cell division ATP-dependent zinc protease FtsH					ftsH-1	+	1286585	1288438
AAR34557.2	GSU1181	KN400_1158	conserved hypothetical protein						-	1288443	1288607
AAR34558.1	GSU1182	KN400_1159	4-alpha-glucanotransferase	2	1	0.675219		malQ	+	1288725	1290206
AAR34559.1	GSU1183	KN400_1160	O-acetyl-L-homoserine sulfhydrylase					metY-1	+	1290334	1291620
AAR34560.1	GSU1184	KN400_1161	acyl carrier protein phosphodiesterase, putative					acpH	+	1291705	1292289
AAR34561.1	GSU1185	KN400_1162	adenosine kinase						-	1292700	1293188
AAR34564.2	GSU1188	KN400_1163	rhomboid-related membrane protein, frameshifted				-1.34		+	1293777	1294615
AAR34565.1	GSU1189	KN400_1164	peptidase, M48 family				-1.37		-	1294630	1295580
AAR34566.1	GSU1190	KN400_1165	tRNA (5-carboxymethylaminomethyl-2-seleno-U34)-2-selenouridine synthase				-1.29	selU	-	1295585	1296619
AAR34568.1	GSU1192	KN400_1166	PilZ domain protein						+	1296895	1297269
AAR34569.1	GSU1193	KN400_1167	ketose-1,6-bisphosphate aldolase, class II, putative	1					+	1297382	1298668
AAR34570.1	GSU1194	KN400_1168	transporter, RhtB family						+	1298740	1299360
AAR34571.2	GSU1195	KN400_1169	metal-dependent phosphohydrolase (HDc)						+	1299380	1300159
AAR34572.1	GSU1196	KN400_1170	conserved hypothetical protein	2	2	5.22193			-	1300156	1300539
AAR34573.1	GSU1197	KN400_1171	SpoU-class rRNA methyltransferase CspR	8	3	6.07287			-	1300545	1301039
AAR34574.1	GSU1198	KN400_1172	D-3-phosphoglycerate dehydrogenase	2				serA	+	1301215	1302843
AAR34575.1	GSU1199	KN400_1173	nuclease, putative	1					+	1302924	1303487
AAR34576.1	GSU1200	KN400_1174	RNA-binding S1 domain protein	2					+	1303577	1304785
AAR34577.1	GSU1201	KN400_1175	transcription elongation factor GreB					greB	+	1304791	1305276
AAR34578.1	GSU1202	KN400_1176	mannose-1-phosphate guanylyltransferase (truncated mannose-6-phosphate isomerase domain)						+	1305381	1306454
AAR34579.1	GSU1203	KN400_1177	potassium/proton antiporter, putative	1					+	1306515	1307975
AAR34580.2	GSU1204	KN400_1178	Kef-type potassium transporter, NAD-binding protein						+	1308126	1310180
AAR34581.1	GSU1205	KN400_1179	flavodoxin, putative						+	1310177	1310650
AAR34582.1	GSU1206	KN400_1180	metal-dependent phosphohydrolase, putative						+	1310647	1311243
AAR34583.1	GSU1207	KN400_1181	HesB/YadR/YfhF family protein, selenocysteine-containing						+	1311245	1311532
AAR34584.1	GSU1208	KN400_1182	membrane protein (UPF0126, UPF0126)						+	1311548	1312192
AAR34585.1	GSU1209	KN400_1183	conserved hypothetical protein						-	1312212	1312943
AAR34586.2	GSU1210	KN400_1184	metal-dependent hydrolase, beta-lactamase superfamily						+	1313063	1313974
AAR34587.2	GSU1211	KN400_1185	HNH endonuclease family protein						+	1313976	1314311
AAR34588.1	GSU1212	KN400_1186	protein of unknown function DUF2950						-	1314405	1315382
AAR34589.1	GSU1213	KN400_1187	conserved hypothetical protein						-	1315446	1316762
AAR34590.1	GSU1214	KN400_1188	helix-turn-helix SAM-dependent methyltransferase						+	1317070	1318071
AAR34591.1	GSU1215	KN400_1189	thiol reductant ABC exporter, ATP-binding protein CydD					cydD	+	1318086	1319807
AAR34592.1	GSU1216	KN400_1190	thiol reductant ABC exporter, ATP-binding protein CydC	2	2	1.21507		cydC	+	1319804	1321450
AAR34593.1	GSU1217	KN400_1191	conserved hypothetical protein						+	1321510	1321677
AAR34594.2	GSU1218	KN400_1192	protein of unknown function DUF329						+	1321807	1321986
AAR34595.1	GSU1219	KN400_1193	glutamyl-tRNA synthetase, non-discriminating					gltX	+	1321997	1323397
AAR34596.1	GSU1220	KN400_1194	response regulator (GspIIEN, REC)				-1.38		-	1323510	1324343
AAR34597.1	GSU1221	KN400_1195	ammonium transporter, putative						-	1324615	1325835
AAR34598.1	GSU1222	KN400_1196	histone deacetylase family protein						+	1326132	1327289
AAR34599.2	GSU1223	KN400_1197	conserved hypothetical protein						+	1327267	1328136
AAR34600.1	GSU1224	KN400_1198	conserved hypothetical protein	1					+	1328133	1329092
AAR34602.2	GSU1225	KN400_1199	conserved hypothetical protein						+	1329234	1329680
AAR34603.2	GSU1227	KN400_1200	ABC transporter, ATP-binding protein						+	1329772	1330650
AAR34604.1	GSU1228	KN400_1201	lipoprotein cytochrome c, 10 heme-binding sites	1	1	0.987167		omcI	+	1330693	1331706
AAR34605.2	GSU1229	KN400_1202	outer membrane channel lipoprotein, putative						+	1331738	1333849
AAR34606.1	GSU1230	KN400_1203	ABC transporter, periplasmic substrate-binding protein						+	1333871	1334833
AAR34607.1	GSU1231	KN400_1204	response receiver-related domain protein	1	1	2.53165			+	1334867	1335262
AAR34608.1	GSU1232	KN400_1205	conserved hypothetical protein						+	1335279	1335671
AAR34609.2	GSU1233	KN400_1206	manganese/nickel-dependent phosphodiesterase, YfcE family						-	1335682	1336158
AAR34610.2	GSU1234	KN400_1207	peptidase, S49 family						+	1336297	1337178
AAR34611.1	GSU1235	KN400_1208	archaeal-type glutamate synthase subunit, putative						-	1337260	1338006
AAR34612.2	GSU1236	KN400_1209	glutamine amidotransferase, class II						-	1338072	1339196
AAR34613.1	GSU1237	KN400_1210	FAD-dependent pyridine nucleotide-disulfide oxidoreductase family protein	1	1	0.763359			-	1339244	1340554
AAR34614.1	GSU1238	KN400_1211	iron-sulfur cluster-binding oxidoreductase						-	1340551	1341000
AAR34615.1	GSU1239	KN400_1212	glutamate synthase, FMN-Fe(II)-binding domain protein	1					-	1341005	1342534
AAR34616.1	GSU1240	KN400_1214	PilZ domain protein						-	1342843	1343841
AAR34617.1	GSU1241	KN400_1215	protein of unknown function DUF1858						-	1343838	1344041
AAR34618.1	GSU1242	KN400_1216	amino acid aminotransferase, putative				-1.26		-	1344209	1345408
AAR34619.1	GSU1243	KN400_1217	pantetheine-phosphate adenylyltransferase					coaD	-	1345450	1345944
AAR34620.1	GSU1244	KN400_1218	DNA methyltransferase, putative	3	1	1.7762			-	1345951	1346514
AAR34621.1	GSU1245	KN400_1219	ketose-1,6-bisphosphate aldolase, class II, putative						-	1346502	1347596
AAR34622.2	GSU1246	KN400_1220	deoxyguanosine triphosphate triphosphohydrolase, putative						+	1347754	1348911
AAR34623.1	GSU1247	KN400_1221	conserved hypothetical protein						+	1349162	1349728
	GSU1248	KN400_1222	transposase, ISL3 family, N-terminal fragment						-	1349928	1350266
AAR34625.1	GSU1249	KN400_1223	sensor histidine kinase (PAS, HisKA, HATPase_c)	1	1	0.635324			+	1350452	1352026
AAR34626.1	GSU1250	KN400_1224	sigma-54-dependent transcriptional response regulator (REC, sigma54 interaction, HTH8)	1					+	1352054	1353463
AAR34627.1	GSU1251	KN400_1225	ATS1 domain repeat protein	214	66	10.5634	1.83		+	1353839	1360087
AAR34628.1	GSU1252	KN400_1226	multicopper oxidase with phosphopantotheine attachment site	229	51	10.2864	1.69		+	1360114	1365072
AAR34629.1	GSU1253	KN400_1227	conserved hypothetical protein	95	28	13.7322	1.65		+	1365111	1367150
AAR34630.1	GSU1254	KN400_1228	conserved hypothetical protein	25	14	10.4244			+	1367154	1368497
AAR34631.1	GSU1255	KN400_1229	SCO family protein	1					+	1368518	1369102
AAR34632.2	GSU1256	KN400_1230	SCO family protein	6	1	1.5528			+	1369099	1369743
AAR34633.1	GSU1257	KN400_1231	cytochrome c and periplasmic receptor, 1 heme-binding site	4			1.39		+	1369740	1371365
AAR34634.1	GSU1258	KN400_1232	NosL family protein						+	1371456	1371938
AAR34635.2	GSU1259	KN400_1233	conserved hypothetical protein						+	1371944	1372249
AAR34636.2	GSU1260	KN400_1234	ABC transporter, membrane protein	6	1	0.882613	-1.42		+	1372236	1373369
AAR34637.1	GSU1261	KN400_1235	ABC transporter, ATP-binding protein	14	4	5.85652			+	1373371	1374054
AAR34638.1	GSU1262	KN400_1236	membrane protein, putative	22	5	5.02513			+	1374051	1375046
AAR34639.1	GSU1263	KN400_1237	RNA-binding protein YhbY	3	2	6.75676		yhbY	-	1375119	1375415
AAR34640.1	GSU1264	KN400_1238	histidine phosphotransfer domain protein	8	1	3.18471			-	1375495	1375809
AAR34641.1	GSU1265	KN400_1239	sensor histidine kinase response regulator (HisKA, HATPase_c, REC)	1					-	1375822	1377159
AAR34642.1	GSU1266	KN400_1240	membrane GTPase LepA					lepA	+	1377365	1379167
AAR34643.1	GSU1267	KN400_1241	signal peptidase I	1				lepB	+	1379192	1379860
AAR34644.1	GSU1268	KN400_1242	helix-turn-helix transcriptional regulator, LysR family	2	1	0.993049			-	1379853	1380860
AAR34645.1	GSU1269	KN400_1243	hypothetical protein	1	1	0.291971			-	1381017	1384442
AAR34646.1	GSU1270	KN400_1244	pyrimidine operon regulator and uracil phosphoribosyltransferase PyrR					pyrR	+	1385034	1385567
AAR34647.1	GSU1271	KN400_1245	aspartate carbamyltransferase					pyrB	+	1385633	1386568
AAR34648.1	GSU1272	KN400_1246	dihydroorotase	2	1	0.783085		pyrC	+	1386620	1387897
AAR34649.1	GSU1273	KN400_1247	carbamyl-phosphate synthase, small subunit	1			-1.33	carA	+	1387988	1389112
AAR34650.1	GSU1274	KN400_1248	radical SAM domain iron-sulfur cluster-binding oxidoreductase						+	1389115	1390074
AAR34651.1	GSU1275	KN400_1249	protein of unknown function DUF486						+	1390076	1390405
AAR34652.1	GSU1276	KN400_1250	carbamyl-phosphate synthase, large subunit lipoprotein, glutamine-dependent					carB	+	1390446	1393691
AAR34653.1	GSU1277	KN400_1251	transcription elongation factor GreA					greA	+	1393777	1394253
AAR34654.1	GSU1278	KN400_1252	protein of unknown function DUF1858						+	1394326	1394523
AAR34655.1	GSU1279	KN400_1253	nickel ABC transporter, membrane protein NikMN	3				nikMN	+	1394706	1395737
AAR34656.1	GSU1280	KN400_1254	nickel ABC transporter, membrane protein NikQ					nikQ	+	1395765	1396577
AAR34657.1	GSU1281	KN400_1255	nickel ABC transporter, ATP-binding protein	1				nikO	+	1396574	1397323
AAR34658.1	GSU1282	KN400_1256	outer membrane channel, putative	2	2	1.25628			+	1397347	1398939
AAR34659.2	GSU1283	KN400_1257	NosL family protein						+	1399126	1399632
AAR34660.1	GSU1284	KN400_1258	cytochrome c, 1 heme-binding site						+	1399681	1400148
AAR34661.1	GSU1285	KN400_1259	sensor histidine kinase response regulator (PAS, PAS, HisKA, HATPase_c, REC)	5	3	1.29422			+	1400348	1402666
AAR34662.1	GSU1286	KN400_1260	response receiver CheY associated with MCPs of class 34H					cheY34H-2	+	1402703	1403098
AAR34663.1	GSU1287	KN400_1261	methyl-accepting chemotaxis sensory transducer, class 34H-related	1	1	0.531067		mcp34H-1	+	1403229	1405112
AFP20429.1	GSU3526	KN400_1262	STAS domain protein	1					+	1405129	1405491
AAR34665.1	GSU1289	KN400_1263	response receiver CheY associated with MCPs of class 34H					cheY34H-1	+	1405491	1405856
AAR34666.1	GSU1290	KN400_1264	sensor histidine kinase CheA associated with MCPs of class 34H	4	1	0.475059		cheA34H	+	1405856	1407961
AAR34667.1	GSU1291	KN400_1265	response regulator (REC), putative						+	1408179	1408550
AAR34668.1	GSU1292	KN400_1266	sensor histidine kinase (PAS, HATPase_c)						+	1408574	1409728
AAR34669.1	GSU1293	KN400_1267	helix-turn-helix transcriptional response regulator, LuxR family (REC, HTH_LuxR)	7	3	4.61538			+	1409984	1410634
AAR34670.1	GSU1294	KN400_1268	methyl-accepting chemotaxis sensory transducer, class 34H					mcp34H-7	+	1410928	1413816
AAR34671.1	GSU1295	KN400_1269	periplasmic solute-binding protein						+	1414019	1414738
AAR34672.1	GSU1296	KN400_1270	sensor histidine kinase response regulator (HisKA, HATPase_c, REC)						+	1414743	1416923
AAR34673.1	GSU1297	none	transposase of ISGsu2, IS5 family						+	1416986	1418071
AAR34674.1	GSU1298	KN400_1272	methyl-accepting chemotaxis sensory transducer, class 34H	8	1	0.586166		mcp34H-2	+	1418545	1420251
AAR34675.1	GSU1299	none	scaffold protein CheW associated with MCPs of class 34H					cheW34H-2	+	1420261	1420755
AAR34676.1	GSU1300	none	methyl-accepting chemotaxis sensory transducer, class 34H					mcp34H-4	+	1421175	1422866
AAR34677.1	GSU1301	KN400_1274	scaffold protein CheW associated with MCPs of class 34H	3	1	2.02429		cheW34H-3	+	1422876	1423370
AAR34678.1	GSU1302	KN400_1275	sensor histidine kinase response regulator (HAMP, HisKA, HATPase_c, REC), putative heme-binding site	2	1	0.398883			+	1423686	1426193
AAR34679.1	GSU1303	KN400_1276	methyl-accepting chemotaxis sensory transducer, class 34H	2	1	0.673854		mcp34H-11	+	1426550	1428034
AAR34680.1	GSU1304	KN400_1277	methyl-accepting chemotaxis sensory transducer, class 34H	15	4	2.35294		mcp34H-12	+	1428271	1429971
AAR34681.1	GSU1305	KN400_1278	glutamate dehydrogenase, NADP-dependent	1				gdhA	-	1430141	1431493
AAR34682.2	GSU1306	KN400_1279	phosphotransferase, PolIIIAc domain-containing, putative	17	1	0.655308			+	1431822	1433348
AAR34683.1	GSU1307	KN400_1280	nonheme ferritin	20	4	7.67754		ftn	+	1433420	1433941
AAR34684.1	GSU1308	KN400_1281	protein of unknown function DUF1450	10	3	13.7615			+	1434025	1434243
AAR34685.1	GSU1309	KN400_1282	conserved hypothetical protein						+	1434524	1435753
AAR34686.1	GSU1310	KN400_1283	FAD-dependent pyridine nucleotide-disulfide oxidoreductase family protein	1	1	0.909091			-	1435794	1436894
AAR34687.1	GSU1311	KN400_1284	glucose-6-phosphate isomerase					pgi	-	1436891	1438480
AAR34688.1	GSU1312	KN400_1285	radical SAM domain iron-sulfur cluster-binding oxidoreductase, DUF3641 and selenocysteine-containing	1	1	0.993049			-	1438497	1439504
AAR34689.1	GSU1313	KN400_1286	carboxymuconolactone decarboxylase family protein						-	1439516	1439848
AAR34690.1	GSU1314	KN400_1287	membrane protein, putative						-	1439848	1440528
AAR34691.1	GSU1315	KN400_1288	dihydrolipoamide dehydrogenase	1	1	0.659196		lpdA-4	-	1440617	1442134
AAR34692.1	GSU1316	KN400_1289	response regulator sensor (REC, GAF)				-1.56		-	1442248	1443222
AAR34693.1	GSU1317	KN400_1291	octaprenyl diphosphate synthase	2				ispB	+	1443409	1444377
AAR34694.1	GSU1318	KN400_1292	conserved hypothetical protein						+	1444531	1444791
AAR34695.1	GSU1319	KN400_1293	sensor histidine kinase (HisKA, HATPase_c)	4					+	1444962	1446065
AAR34696.2	GSU1320	KN400_1294	sigma-54-dependent transcriptional response regulator (REC, sigma54 interaction, HTH8)	2	1	0.722022			+	1446082	1447467
AAR34697.1	GSU1321	KN400_1295	apocytochrome c disulfide reductase lipoprotein ResA					resA	+	1447464	1447970
AAR34698.1	GSU1322	KN400_1296	cytochrome c biogenesis protein CcdA	1				ccdA	+	1447996	1448724
AAR34699.1	GSU1323	KN400_1297	glyoxalase/bleomycin resistance protein/dioxygenase superfamily protein	2	1	2.25734			+	1448726	1449169
AFP20430.1	GSU3527	KN400_3439	conserved hypothetical protein	1	1	6.71141			+	1449223	1449372
AAR34700.1	GSU1324	KN400_1298	RNA-binding protein						-	1449602	1449925
AAR34702.2	GSU1326	KN400_1299	ATP-dependent DNA helicase RecG	22	2	0.868432	1.5	recG	+	1450281	1452584
AAR34703.1	GSU1327	KN400_1300	homocysteine S-methyltransferase domain protein						+	1452596	1453552
AAR34704.1	GSU1328	KN400_1301	protein of unknown function DUF1255	1					+	1453589	1453903
AAR34705.1	GSU1329	KN400_1302	glutamyl-Q-tRNA(Asp) synthetase					yadB	+	1453940	1454884
AAR34706.2	GSU1330	KN400_1303	metal ion efflux pump, RND family, outer membrane protein				3.33		+	1455113	1456393
AAR34707.1	GSU1331	KN400_1304	metal ion efflux pump, RND family, membrane fusion protein	1			1.39		+	1456417	1457772
AAR34708.1	GSU1332	KN400_1305	metal ion efflux pump, RND family, inner membrane protein				2.31		+	1457783	1460920
AAR34709.1	GSU1333	KN400_1306	conserved hypothetical protein				3.75		+	1460956	1461429
AAR34710.1	GSU1334	KN400_1307	cytochrome c, 8 heme-binding sites	81	24	16.6782			-	1461502	1462941
AAR34712.1	GSU1336	KN400_1308	membrane protein, TerC family	29	4	5.42741	1.66		-	1463175	1463912
AAR34713.2	GSU1337	KN400_1309	lipoprotein, putative						+	1464240	1465106
AAR34714.1	GSU1338	KN400_1310	heavy metal transport/detoxification domain protein	8	1	2.47525	3.14		+	1465347	1465751
AAR34715.1	GSU1339	KN400_1311	protein of unknown function DUF2318	3			4.43		+	1465868	1466344
AAR34716.1	GSU1340	KN400_1312	ABC transporter, membrane protein	4			4.77		+	1466386	1467546
AAR34717.1	GSU1341	KN400_1313	ABC transporter, ATP-binding protein	11	5	7.10227	2.59		+	1467579	1468283
AAR34718.1	GSU1342	KN400_1314	helix-turn-helix transcriptional regulator, LysR family	1	1	1.10132			-	1468631	1469539
AAR34719.1	GSU1343	KN400_1315	amidohydrolase, YcaC-related	1	1	1.53139			+	1469678	1470331
AAR34720.1	GSU1344	KN400_1317	amidohydrolase, YtcJ-related	9	6	3.31309			+	1470442	1472253
AAR34721.1	GSU1345	KN400_1318	winged helix-turn-helix transcriptional regulator, Rrf2 family	15	3	6.50759	-3.79		+	1472569	1473030
AAR34722.1	GSU1346	KN400_1319	sulfate ABC transporter, periplasmic sulfate-binding protein	58	21	20.7305	-3.73	cysP	+	1473098	1474111
AAR34723.2	GSU1347	KN400_1320	sulfate ABC transporter, membrane protein CysU	31	14	16.8067	-2.82	cysU	+	1474185	1475018
AAR34724.1	GSU1348	KN400_1321	sulfate ABC transporter, membrane protein CysW	2			-2.24	cysW	+	1475035	1475865
AAR34725.1	GSU1349	KN400_1322	sulfate ABC transporter, ATP-binding protein				-1.46	cysA	+	1475900	1476931
AAR34726.1	GSU1350	none	thiamin biosynthesis thiocarboxylate synthase				-1.64	thiF-2	+	1476969	1477763
AAR34727.1	GSU1351	none	sulfite reductase subunit, putative						+	1477834	1478802
AAR34728.1	GSU1352	none	tRNA (5-carboxymethylaminomethyl-2-thio-U34) synthesis sulfur carrier protein					tusA-1	+	1478789	1479013
AAR34729.1	GSU1353	KN400_1323	antitoxin, Phd family	3					+	1479357	1479632
AAR34730.1	GSU1354	KN400_1324	toxin, RelE family	7	1	3.21543			+	1479637	1479948
AAR34731.1	GSU1355	KN400_1325	protein of unknown function of ISGsu7						+	1480112	1480474
AAR34732.1	GSU1356	KN400_1326	transposase of ISGsu7						+	1480471	1481361
AAR34733.1	GSU1357	none	conserved hypothetical protein						+	1481424	1481780
AAR34734.1	GSU1358	none	conserved hypothetical protein						+	1481810	1484212
AAR34735.1	GSU1359	none	helicase, DUF3427-containing, putative						+	1484235	1487360
AAR34736.1	GSU1360	none	Sir2 superfamily protein						+	1487420	1489183
AAR34737.1	GSU1361	none	Piwi domain protein						+	1489173	1490594
AAR34738.1	GSU1362	none	hypothetical protein				-1.34		+	1490651	1491832
AAR34739.1	GSU1363	none	RNA-directed DNA polymerase						+	1491974	1493116
AAR34740.1	GSU1364	none	HNH endonuclease family protein						+	1493168	1494148
AAR34741.1	GSU1365	none	type II restriction endonuclease, zinc finger						+	1494203	1495249
	GSU1366	none	conserved hypothetical protein, N-terminal fragment						+	1495604	1495747
AAR34743.1	GSU1367	KN400_1333	conserved hypothetical protein	13	3	4.61538			+	1495965	1496618
AAR34744.1	GSU1368	KN400_1334	conserved hypothetical protein	15	5	5.73394			+	1496618	1497490
AAR34745.2	GSU1369	none	endonuclease DUF559, putative						+	1497668	1498036
AAR34746.1	GSU1370	KN400_1336	oxidoreductase, aldo/keto reductase family	17	6	5.70342			-	1498226	1499278
AAR34747.1	GSU1371	KN400_1337	NADPH-dependent enal/enone/nitroreductase, Oye family	2				namA	-	1499439	1500536
AAR34748.1	GSU1372	KN400_1338	glyoxalate/3-oxopropanoate/4-oxobutanoate reductase					ghr	-	1500639	1501499
AAR34750.1	GSU1374	KN400_1340	methyl-accepting chemotaxis sensory transducer, class 40H					mcp40H-17	-	1501912	1503537
AAR34751.1	GSU1375	KN400_1341	conserved hypothetical protein						+	1504125	1504799
AAR34752.1	GSU1376	KN400_1342	protein of unknown function DUF169						-	1504783	1505604
AAR34753.1	GSU1377	KN400_1343	enoyl-CoA hydratase/isomerase				-1.25		-	1505698	1506480
AAR34754.2	GSU1378	KN400_1344	metal-dependent hydrolase, beta-lactamase superfamily						+	1506724	1507755
AAR34755.1	GSU1379	KN400_1345	ferric uptake regulation protein Fur	5	1	2.32019	1.39	fur	+	1507917	1508348
AAR34756.1	GSU1380	KN400_1346	ferrous iron transport protein B	19	3	1.50678		feoB-1	+	1508592	1510583
AAR34757.1	GSU1381	KN400_1347	conserved hypothetical protein						+	1510580	1510762
AAR34758.1	GSU1382	KN400_1348	iron/manganese-dependent transcriptional regulator	4				ideR	+	1510796	1511440
AAR34759.1	GSU1383	KN400_1349	3'-to-5' exonuclease, putative						+	1511695	1512240
AAR34760.1	GSU1384	KN400_1350	CRISPR-associated helicase Cas3					cas3-2	+	1512321	1514972
AAR34761.1	GSU1385	KN400_1351	CRISPR processing complex protein CasA					cse1	+	1514969	1516489
AAR34762.1	GSU1386	KN400_1352	CRISPR processing complex protein CasB					cse2	+	1516473	1516916
AAR34763.1	GSU1387	KN400_1353	CRISPR processing complex protein CasC					cse4	+	1516944	1518038
AAR34764.1	GSU1388	KN400_1354	CRISPR processing complex protein CasD					cas5e	+	1518041	1518721
AAR34765.1	GSU1389	KN400_1355	CRISPR processing complex protein CasE					cse3	+	1518708	1519316
AAR34766.1	GSU1390	KN400_1356	antitoxin, XRE family						+	1519487	1519957
AAR34767.1	GSU1391	KN400_1357	toxin, Fic family	3	1	1.71233			+	1519954	1520538
AAR34768.1	GSU1392	KN400_1358	CRISPR-associated endodeoxyribonuclease Cas1	15	1	1.08696		cas1-2	+	1520566	1521486
AAR34769.1	GSU1393	KN400_1359	CRISPR-associated endoribonuclease Cas2	1				cas2-2	+	1521467	1521772
AAR34770.1	GSU1394	KN400_1422	laccase family multicopper oxidase					ompB	-	1530742	1534653
AAR34771.1	GSU1395	KN400_1423	hypothetical protein						-	1534745	1535002
AAR34772.1	GSU1396	KN400_1424	conserved hypothetical protein						-	1535265	1535618
AAR34773.1	GSU1397	KN400_1425	ABC transporter, periplasmic substrate-binding protein, 1 heme-binding site				-2.31		-	1535636	1537339
AAR34774.1	GSU1398	KN400_1426	SCO family protein				-2.11		-	1537336	1537917
AAR34775.1	GSU1399	KN400_1427	magnesium transport protein CorA					corA-1	-	1538069	1539133
AFP20431.1	GSU1400	KN400_1428	sensor diguanylate cyclase (PAS, GGDEF)						-	1539137	1540039
AAR34776.1	GSU1401	KN400_1430	DNA polymerase III, alpha subunit					dnaE	+	1540369	1543836
AAR34777.2	GSU1402	KN400_1431	acetyl-CoA carboxylase, carboxyl transferase, alpha subunit				-1.43	accA	+	1543874	1544833
AAR34778.1	GSU1403	KN400_1432	23S rRNA pseudouridine 2605 synthase				-1.62	rluB	+	1544948	1545691
AAR34779.1	GSU1404	KN400_1433	radical SAM domain iron-sulfur cluster-binding oxidoreductase						-	1545733	1546695
AFP20432.1	GSU3529	KN400_1434	conserved hypothetical protein						-	1546820	1547071
AAR34781.2	GSU1406	KN400_1435	conserved hypothetical protein, selenocysteine-containing						-	1547083	1547328
AAR34783.1	GSU1408	KN400_1436	ATP-binding iron-sulfur cluster assembly factor						-	1547325	1548212
AAR34784.1	GSU1409	KN400_1437	NifU-like domain protein						-	1548279	1548674
AAR34785.1	GSU1410	KN400_1438	protein of unknown function DUF134						-	1548667	1549023
AAR34786.1	GSU1411	KN400_1439	transporter, arsenite efflux pump ACR3 family						-	1549044	1550039
AAR34787.1	GSU1412	KN400_1440	conserved hypothetical protein						-	1550062	1550472
AFP20433.1	GSU3530	KN400_1441	iron-molybdenum cluster-binding protein						-	1550489	1550866
AAR34789.1	GSU1414	KN400_1442	sensor histidine kinase response regulator (PAS, PAS, PAS, HisKA, HATPase_c, REC)						+	1551247	1553781
AAR34790.1	GSU1415	KN400_1443	response regulator (REC), putative						+	1554008	1554403
AAR34791.2	GSU1416	KN400_1444	iron-sulfur cluster-binding flavodoxin						+	1554447	1555229
AAR34792.1	GSU1417	KN400_1445	response regulator (REC)						-	1555518	1555943
AAR34793.1	GSU1418	KN400_1446	hypothetical protein						-	1555930	1556280
AAR34794.1	GSU1419	KN400_1447	helix-turn-helix XRE domain protein						+	1556491	1556919
AAR34795.2	GSU1420	KN400_1448	rRNA methyltransferase, YqxC-related, putative						+	1556931	1557722
AAR34796.1	GSU1421	KN400_1449	DNA repair exonuclease SbcCD, D subunit, putative				1.3	sbcD-1	+	1557736	1558866
AAR34797.1	GSU1422	KN400_1450	DNA repair exonuclease SbcCD, C subunit, putative					sbcC-1	+	1558866	1561040
AAR34798.1	GSU1423	KN400_1451	purine nucleoside phosphoramidase					hinT	+	1561018	1561362
AAR34799.1	GSU1424	KN400_1452	conserved hypothetical protein						+	1561387	1561950
AAR34800.1	GSU1425	KN400_1453	prolipoprotein diacylglyceryl transferase					lgt	+	1562600	1563382
AAR34801.1	GSU1426	KN400_1454	anti-sigma factor, protein serine/threonine kinase					rsbW	-	1563391	1563840
AAR34802.1	GSU1427	KN400_1455	anti-anti-sigma factor					rsbV	-	1563852	1564187
AAR34803.2	GSU1429	KN400_1456	sodium proline symporter, GAF and serine phosphatase domain protein, frameshifted						-	1564294	1567543
AAR34804.1	GSU1430	KN400_1457	conserved hypothetical protein						-	1567540	1567797
AAR34805.1	GSU1431	KN400_1458	kinase, putative						-	1567782	1569365
AAR34806.1	GSU1432	KN400_1459	TPR domain protein						+	1569648	1571369
AAR34807.1	GSU1433	KN400_1460	peptide ABC transporter, periplasmic peptide-binding lipoprotein						+	1571366	1572982
AAR34808.1	GSU1434	KN400_1461	peptide ABC transporter, membrane protein				-1.51		+	1572984	1573964
AAR34809.1	GSU1435	KN400_1462	peptide ABC transporter, membrane protein						+	1573968	1574816
AAR34810.1	GSU1436	KN400_1463	conserved hypothetical protein						+	1574843	1575367
AAR34811.1	GSU1437	KN400_1464	peptidase lipoprotein, M48 family						+	1575388	1576182
AAR34812.1	GSU1438	KN400_1465	ATPase DUF815, putative						+	1576185	1577063
AAR34814.1	GSU1440	KN400_1466	conserved hypothetical protein						+	1577264	1578241
AAR34815.1	GSU1441	KN400_1468	ferredoxin					frx-1	+	1578254	1578538
AAR34816.1	GSU1442	KN400_1469	carbonic anhydrase, beta-family, clade C						+	1578628	1579329
AAR34817.1	GSU1443	KN400_1470	sensor histidine kinase response regulator (HAMP, HisKA, HATPase_c, REC)						-	1579413	1581377
AAR34818.1	GSU1444	KN400_1471	ABC transporter, periplasmic substrate-binding protein						-	1581386	1582279
AAR34819.2	GSU1445	KN400_1472	ligand-gated TonB-dependent outer membrane channel				-1.25		+	1582799	1584721
AAR34820.1	GSU1446	KN400_1473	radical SAM domain iron-sulfur cluster-binding oxidoreductase						+	1585070	1586401
AAR34821.1	GSU1447	KN400_1474	conserved hypothetical protein						-	1586462	1586680
AAR34822.1	GSU1448	KN400_1475	metal-dependent phosphoesterase, PHP family						-	1586705	1587571
AAR34823.2	GSU1449	KN400_1476	conserved hypothetical protein						+	1587735	1587965
AAR34824.2	GSU1450	KN400_1477	endonuclease III-related DNA glycosidase, HhH-GPD superfamily						+	1587962	1588618
AAR34825.1	GSU1451	KN400_1478	3-hydroxyisobutyrate dehydrogenase family protein						+	1588796	1589662
AAR34826.1	GSU1452	KN400_1479	RNA methyltransferase, TrmA family						-	1589713	1591200
AAR34827.1	GSU1453	KN400_1480	hypothetical protein						+	1591347	1592459
AAR34828.1	GSU1454	KN400_1481	glycosyltransferase, CESA-like subfamily						+	1592449	1593867
AAR34829.1	GSU1455	KN400_1482	hypothetical protein						+	1593839	1594036
AAR34830.1	GSU1456	KN400_1483	conserved hypothetical protein						+	1594033	1596450
AAR34831.2	GSU1457	KN400_1484	polysaccharide deacetylase domain protein						+	1596455	1597222
AAR34832.1	GSU1458	KN400_1485	TPR domain protein						+	1597226	1598800
AAR34833.1	GSU1459	KN400_1486	4-hydroxy-3-methylbut-2-en-1-yl diphosphate synthase					ispG	+	1598889	1599950
AAR34834.1	GSU1460	KN400_1487	prolyl-tRNA synthetase					proS	+	1599967	1601679
AAR34835.1	GSU1461	KN400_1488	orotidine-5'-phosphate decarboxylase					pyrF	+	1601703	1602422
AAR34836.1	GSU1462	KN400_1489	23S rRNA (2'-O-methyl-G2251)-methyltransferase					rlmB	+	1602442	1603179
AAR34837.1	GSU1463	KN400_1490	aspartyl-tRNA synthetase					aspS	+	1603745	1605529
AAR34838.1	GSU1464	KN400_1491	LysM domain lipoprotein	1	1	1.45138			+	1605543	1606232
AAR34839.1	GSU1465	KN400_1492	isocitrate dehydrogenase, NADP-dependent					icd	+	1606535	1608757
AAR34840.1	GSU1466	KN400_1493	malate dehydrogenase, NAD-dependent					mdh	+	1608801	1609754
AAR34841.1	GSU1467	KN400_1494	2-oxoglutarate:ferredoxin oxidoreductase, ferredoxin subunit					korD	+	1609949	1610143
AAR34842.1	GSU1468	KN400_1495	2-oxoglutarate:ferredoxin oxidoreductase, alpha subunit					korA	+	1610167	1611300
AAR34843.1	GSU1469	KN400_1496	2-oxoglutarate:ferredoxin oxidoreductase, thiamin diphosphate-binding subunit	1				korB	+	1611303	1612124
AAR34844.1	GSU1470	KN400_1497	2-oxoglutarate:ferredoxin oxidoreductase, gamma subunit	1			-1.35	korC	+	1612150	1612698
AAR34845.1	GSU1471	KN400_1498	cyclic diguanylate phosphodiesterase (HD-GYP)	3					+	1612854	1614029
AAR34846.1	GSU1472	KN400_1499	PATAN domain protein	3			1.3		+	1614104	1615066
AAR34847.1	GSU1473	KN400_1500	membrane protein, putative						+	1615100	1615837
AAR34848.1	GSU1474	KN400_1501	membrane protein DedA	1					+	1615946	1616560
AAR34849.1	GSU1475	KN400_1502	tRNA (2'O-methyl-C32/U32)-methyltransferase	1				trmJ	+	1616579	1617346
AAR34850.1	GSU1476	KN400_1503	conserved hypothetical protein	1	1	3.41297			+	1617343	1617636
AAR34851.1	GSU1477	KN400_1504	LemA family lipoprotein						+	1617663	1618247
AAR34852.2	GSU1478	KN400_1505	protein of unknown function DUF477	3	1	1.15075			+	1618274	1619143
AAR34853.1	GSU1479	KN400_1506	conserved hypothetical protein	6	1	1.59744			+	1619160	1619786
AAR34854.1	GSU1480	KN400_1507	multidrug resistance efflux pump, RND family, inner membrane protein EmrB	3					-	1619793	1621346
AAR34855.1	GSU1481	KN400_1508	multidrug resistance efflux pump, RND family, membrane fusion protein EmrA						-	1621359	1622477
AAR34856.1	GSU1482	KN400_1509	efflux pump, RND family, outer membrane protein	8	6	4.6875			-	1622480	1623760
AAR34857.1	GSU1483	KN400_1510	winged helix-turn-helix transcriptional regulator, MarR family	59	22	48.9978			-	1623738	1624187
AAR34858.1	GSU1484	KN400_1511	lytic transglycosylase domain protein	17	8	3.56189			-	1624297	1626540
AAR34859.1	GSU1485	KN400_1512	exoribonuclease R					rnr	+	1626766	1629057
AAR34860.1	GSU1486	KN400_1513	twin-arginine translocation pathway protein TatC	2				tatC	+	1629152	1630018
AAR34861.1	GSU1487	KN400_1514	riboflavin kinase and FAD synthetase	1				ribF	+	1630015	1630983
AAR34862.2	GSU1488	KN400_1515	membrane protein, putative						+	1630980	1632020
AAR34863.1	GSU1489	KN400_1516	polyprenyl-phospho-glycoside--protein O-glycosyltransferase DUF2723 membrane protein, putative	3					+	1632040	1633911
AAR34864.1	GSU1490	KN400_1517	shikimate 5-dehydrogenase	1				aroE	+	1633914	1634774
AAR34865.1	GSU1491	KN400_1518	type IV pilus biogenesis ATPase PilB	1				pilB	+	1634840	1636546
AAR34866.1	GSU1492	KN400_1519	twitching motility pilus retraction protein	4				pilT-4	+	1636674	1637771
AAR34867.1	GSU1493	KN400_1520	type IV pilus biogenesis protein PilC					pilC	+	1637808	1639025
AAR34868.1	GSU1494	KN400_1521	sensor histidine kinase PilS (PAS, HisKA, HATPase_c)					pilS	+	1639029	1640681
AAR34869.1	GSU1495	KN400_1522	sigma-54-dependent transcriptional response regulator PilR (REC, sigma54 interaction, HTH8)					pilR	+	1640715	1642091
AAR34870.1	GSU1496	KN400_1523	geopilin					pilA	+	1642254	1642526
AAR34871.1	GSU1497	KN400_3442	conserved hypothetical protein						+	1642554	1642928
AAR34872.1	GSU1498	KN400_1524	membrane protein, putative					xapA	+	1642996	1644744
AAR34873.1	GSU1499	KN400_1525	membrane protein, putative				-1.95	xapB	+	1644741	1645532
AAR34874.2	GSU1500	KN400_1526	conserved hypothetical protein	12	2	2.34192	-1.69	xapC	+	1645532	1646386
AAR34875.1	GSU1501	KN400_1527	ABC transporter, ATP-binding protein	5	1	1.09769	-1.59	xapD	+	1646400	1647311
AAR34876.1	GSU1502	KN400_1528	phosphoglycosyl-diphosphate--polyprenyl-phosphate phosphoglycosyltransferase, putative	10	1	1.17096		xapE	+	1647308	1648162
AAR34877.1	GSU1503	KN400_1529	glycosyltransferase	8			-1.25	xapF	+	1648170	1649072
AAR34878.1	GSU1504	KN400_1530	ABC transporter, membrane protein, ABC-2 family	25	6	7.05053		xapG	+	1649076	1649927
AAR34879.1	GSU1505	KN400_1531	ABC transporter, ATP-binding protein	29	10	7.88644	-1.36	xapH	+	1649934	1651202
AAR34880.1	GSU1506	KN400_1532	SAM-dependent methyltransferase, FkbM family					xapI	+	1651199	1652158
AAR34881.2	GSU1507	KN400_1533	ADP-heptose--lipopolysaccharide heptosyltransferase, putative					xapJ	+	1652158	1653192
AAR34882.2	GSU1508	KN400_1534	conserved hypothetical protein					xapK	+	1653259	1654377
AAR34883.2	GSU1509	KN400_1535	glycosyltransferase						+	1654367	1655380
AAR34884.1	GSU1510	KN400_3443	glycosyltransferase						+	1655519	1656451
AAR99582.1	GSU1510.1	KN400_3444	glycosyltransferase						+	1656453	1657247
AAR34885.2	GSU1511	KN400_1536	glycosyltransferase						+	1657376	1658497
AAR34886.1	GSU1512	KN400_1537	conserved hypothetical protein						+	1658570	1659934
AAR34887.1	GSU1513	KN400_3445	SAM-dependent methyltransferase, type 11				-1.31		+	1659931	1660857
AAR34888.1	GSU1514	KN400_1538	ADP-heptose--lipopolysaccharide heptosyltransferase, putative						+	1660854	1661945
AAR34889.2	GSU1515	KN400_1539	threonyl-tRNA synthetase				1.37	thrS	+	1662123	1664060
AAR34890.1	GSU1516	KN400_1540	translation initiation factor IF-3					infC	+	1664072	1664590
AAR34891.1	GSU1517	KN400_1541	ribosomal protein L35					rpmI	+	1664628	1664825
AAR34892.1	GSU1518	KN400_1542	ribosomal protein L20					rplT	+	1664915	1665268
AAR34893.1	GSU1519	KN400_1543	phenylalanyl-tRNA synthetase, alpha subunit					pheS	+	1665343	1666362
AAR34894.1	GSU1520	KN400_1544	phenylalanyl-tRNA synthetase, beta subunit					pheT	+	1666430	1668835
AAR34895.1	GSU1521	KN400_1545	integration host factor, alpha subunit					ihfA-1	+	1668930	1669205
AAR34896.2	GSU1522	KN400_1546	transcriptional regulator, MerR family						+	1669226	1669576
AAR34897.1	GSU1523	KN400_1547	nucleoside 3'/5'-monophosphate phosphatase and short-chain exopolyphosphatase SurE					surE	+	1669762	1670550
AAR34898.1	GSU1524	KN400_1548	protein L-isoaspartate O-methyltransferase					pcm	+	1670578	1671228
AAR34899.1	GSU1525	KN400_1549	RNA polymerase sigma-38 factor, stationary phase					rpoS	+	1671261	1672247
AAR34900.1	GSU1526	KN400_1550	adenine phosphoribosyltransferase					apt	+	1672282	1672797
AAR34901.1	GSU1527	KN400_1552	conserved hypothetical protein						+	1673195	1674484
AAR34902.1	GSU1528	KN400_1553	ABC transporter, periplasmic substrate-binding protein						+	1674732	1675628
AAR34903.2	GSU1529	KN400_1554	sensor histidine kinase response regulator (PAS, HisKA, HATPase_c, REC)						+	1675638	1678229
AAR34904.1	GSU1530	KN400_1555	ATP phosphoribosyltransferase, long form					hisGL	-	1678316	1679191
AAR34905.1	GSU1531	KN400_1556	phosphoribosyl-AMP cyclohydrolase					hisI	-	1679188	1679565
AAR34906.1	GSU1532	KN400_1557	conserved hypothetical protein						+	1679911	1680252
AAR34907.2	GSU1533	KN400_1558	exodeoxyribonuclease V, gamma subunit	2				recC	+	1680243	1683437
AAR34908.1	GSU1534	KN400_1559	exodeoxyribonuclease V, beta subunit	2	2	0.553403		recB	+	1683434	1687048
AAR34909.1	GSU1535	KN400_1560	exodeoxyribonuclease V, alpha subunit					recD	+	1687045	1688832
AAR34910.1	GSU1536	KN400_1561	conserved hypothetical protein	3	3	4.36047	2		-	1688871	1689563
AAR34911.1	GSU1537	KN400_1562	peptidoglycan-binding ATPase, putative					exeA	-	1689560	1691182
AAR34912.1	GSU1538	KN400_1563	cytochrome c, 2 heme-binding sites				-1.71		+	1691491	1692750
AAR34913.1	GSU1539	KN400_1564	exodeoxyribonuclease III					xth	+	1692890	1693705
	GSU3532	KN400_3446	conserved hypothetical protein, fragment, frameshifted						+	1693852	1693988
AAR34914.1	GSU1540	KN400_1565	lipoprotein, putative						+	1694225	1695439
AAR34915.1	GSU1541	KN400_3447	transposase, Y1_Tnp domain-containing	1	1	1.24533			+	1695666	1696469
AAR34916.1	GSU1542	KN400_1567	antitoxin, XRE family						-	1696507	1696800
AFP20434.1	GSU3533	KN400_3448	toxin, RelE family, frameshifted						-	1696810	1697089
AAR34918.1	GSU1544	KN400_1568	protein of unknown function DUF2845						+	1697203	1697649
AAR34919.1	GSU1545	KN400_1569	homoserine/homoserine lactone/threonine efflux protein, putative						+	1697744	1698358
AAR34920.1	GSU1546	KN400_1570	conserved hypothetical protein						+	1698537	1699403
AAR34921.1	GSU1547	KN400_1571	TPR domain protein						+	1699483	1700904
AAR34922.2	GSU1548	KN400_1572	conserved hypothetical protein						+	1701005	1701490
AAR34923.1	GSU1549	KN400_1573	transglutaminase-like superfamily protein						+	1701518	1702126
AAR34924.1	GSU1550	KN400_1574	4-oxalocrotonate tautomerase superfamily protein						-	1702098	1702301
AAR34925.1	GSU1551	KN400_1575	HAMP and SpoIIE domain protein						+	1702595	1704580
AAR34926.1	GSU1552	KN400_1576	conserved hypothetical protein						+	1704639	1705169
AAR34927.1	GSU1553	KN400_1577	protein of unknown function DUF1987						+	1705180	1705560
AAR34928.1	GSU1554	KN400_1578	diguanylate cyclase (GGDEF)						+	1705568	1706737
AAR34929.1	GSU1555	KN400_1579	sensor histidine kinase response regulator (5TM, PAS, PAS, GAF, PAS, HisKA, HATPase_c, REC)						-	1706777	1710115
AAR34930.1	GSU1556	KN400_1580	lipoprotein, putative						-	1710352	1711281
AAR34931.1	GSU1557	KN400_1581	mechanosensitive ion channel family protein						+	1711577	1712401
AAR34932.1	GSU1558	KN400_3449	hypothetical protein						+	1712552	1712659
AAR34934.2	GSU1560	KN400_1583	radical SAM domain iron-sulfur cluster-binding oxidoreductase						+	1712805	1714400
AAR34935.1	GSU1561	KN400_1584	membrane transglycosylase and transpeptidase PBP1A						+	1714570	1716558
AAR34936.1	GSU1562	KN400_1585	protein of unknown function DUF77						+	1716572	1716871
AAR34938.2	GSU1564	KN400_1586	Glu/Leu/Phe/Val dehydrogenase superfamily protein						+	1716916	1719888
AAR34939.1	GSU1565	KN400_1587	conserved hypothetical protein						+	1719917	1720108
AAR34940.2	GSU1566	KN400_1588	2'-deoxyribonucleoside glycosidase, putative						+	1720217	1720675
AAR34941.1	GSU1567	KN400_1590	membrane-bound zinc-dependent protease HtpX					htpX-2	+	1721012	1721872
AAR34942.1	GSU1568	KN400_1591	conserved hypothetical protein						+	1721895	1722188
AAR34943.1	GSU1569	KN400_1592	transcriptional repressor, HgtR-related						+	1722261	1722476
AAR34944.1	GSU1570	KN400_1593	membrane protein, TerC family						+	1722699	1723643
AAR34945.1	GSU1571	KN400_1594	UPF0157 domain protein						+	1723856	1724953
AAR34946.1	GSU1572	KN400_1595	RibD_C domain protein						+	1725010	1725537
AAR34947.1	GSU1573	KN400_1596	protease, Abi superfamily, putative						+	1725780	1726535
AAR34948.1	GSU1574	KN400_3450	hypothetical protein						+	1726532	1726798
AAR34949.1	GSU1575	KN400_1597	SAM-dependent methyltransferase, putative	1					+	1726861	1727589
AAR34950.1	GSU1576	KN400_1598	oxidoreductase, short-chain dehydrogenase/reductase family						+	1727614	1728420
AAR34951.1	GSU1577	KN400_1599	cob(I)yrinate a,c-diamide adenosyltransferase					cobO	+	1729225	1729755
AAR34952.1	GSU1578	KN400_1600	(R)-methylmalonyl-CoA mutase, adenosylcobamide-binding subunit						+	1729767	1730171
AAR34953.1	GSU1579	KN400_1601	protein kinase, ArgK family, putative						+	1730258	1731217
AAR34954.2	GSU1580	KN400_1602	peptidoglycan L,D-transpeptidase, YkuD family, LysM domain-containing						+	1731296	1732162
AAR34955.1	GSU1581	KN400_1603	adenosine-specific tRNA nucleotidyltransferase				1.21	ccaA	+	1732217	1734859
AAR34956.1	GSU1582	KN400_1604	lysine--8-amino-7-oxononanoate aminotransferase					bioA	-	1734896	1736257
AAR34957.1	GSU1583	KN400_1605	dethiobiotin synthetase					bioD	-	1736250	1736972
AAR34958.1	GSU1584	KN400_1606	biotin synthase					bioB	-	1736965	1737954
AAR34959.1	GSU1585	KN400_1607	protein of unknown function DUF150				-1.79		+	1738186	1738665
AAR34960.1	GSU1586	KN400_1608	transcription elongation factor NusA					nusA	+	1738691	1739848
AAR34961.1	GSU1587	KN400_1609	RNA-binding protein YlxRQ, putative					ylxRQ	+	1739852	1740469
AAR34962.1	GSU1588	KN400_1610	translation initiation factor IF-2					infB	+	1740447	1743098
AAR34963.1	GSU1589	KN400_1611	ribosome-binding factor A					rbfA	+	1743166	1743522
AAR34964.1	GSU1590	KN400_1612	phosphoesterase, putative						+	1743515	1744465
AAR34965.1	GSU1591	KN400_1613	tRNA pseudouridine 55 synthase					truB	+	1744471	1745385
AAR34966.1	GSU1592	KN400_1614	ribosomal protein S15					rpsO	+	1745509	1745775
AAR34967.2	GSU1593	KN400_1615	polyribonucleotide nucleotidyltransferase					pnp	+	1745920	1748142
AAR34968.1	GSU1594	KN400_1616	zinc-dependent peptidase, M16 family						+	1748187	1749443
AAR34969.1	GSU1595	KN400_1617	deoxyuridine-5'-triphosphate pyrophosphohydrolase					dut	+	1749455	1749904
AAR34970.1	GSU1596	KN400_1618	tRNA (N6-threonylcarbamyl-A37) modification ATPase				1.48	yrdC	+	1749949	1750560
AAR34971.1	GSU1597	KN400_1619	conserved hypothetical protein						+	1750562	1750924
AAR34972.1	GSU1598	KN400_1620	protein of unknown function DUF177						+	1751109	1751648
AAR34973.1	GSU1599	KN400_1621	ribosomal protein L32					rpmF	+	1751670	1751852
AAR34974.1	GSU1600	KN400_1622	acyl-(acyl carrier protein)--phosphate acyltransferase					plsX	+	1751898	1752938
AAR34975.2	GSU1601	KN400_1623	3-oxoacyl-(acyl carrier protein) synthase III				1.54	fabH-2	+	1752951	1753931
AAR34976.1	GSU1602	KN400_1624	malonyl-CoA--acyl carrier protein transacylase				1.36	fabD-2	+	1753954	1754877
AAR34977.1	GSU1603	KN400_1625	3-oxoacyl-(acyl carrier protein) reductase					fabG-2	+	1754888	1755628
AAR34978.1	GSU1604	KN400_1626	acyl carrier protein					acpP-2	+	1755715	1755948
AAR34979.1	GSU1605	KN400_1627	3-oxoacyl-(acyl carrier protein) synthase II					fabF-2	+	1756087	1757319
AAR34980.1	GSU1606	KN400_1628	ribose-5-phosphate isomerase B					rpiB	+	1757330	1757776
AAR34981.1	GSU1607	KN400_1629	serine hydroxymethyltransferase					glyA	+	1757869	1759116
AAR34982.1	GSU1608	KN400_1630	conserved hypothetical protein						+	1759237	1760010
AAR34983.1	GSU1609	KN400_1631	efflux pump, RND family, outer membrane protein						+	1760198	1761697
AAR34984.1	GSU1610	KN400_1632	efflux pump, RND family, membrane fusion lipoprotein						+	1761726	1762910
AAR34985.1	GSU1611	KN400_1633	efflux pump, RND family, inner membrane protein, AcrB/AcrD/AcrF family						+	1762907	1766005
AAR34986.1	GSU1612	KN400_1634	phosphoglycerate mutase 1					gpmA	+	1766002	1766745
AAR34987.1	GSU1613	KN400_1635	endonuclease III family protein						-	1766764	1767621
AAR34988.1	GSU1614	KN400_1636	Rossmann fold nucleotide-binding protein						-	1767618	1768022
AAR34989.1	GSU1615	KN400_1637	redox-active membrane protein						-	1768105	1769382
AAR34990.1	GSU1616	KN400_1639	DNA polymerase IV						-	1769599	1770828
AAR34991.1	GSU1617	KN400_1640	transcriptional repressor, LexA family					lexA-2	-	1770878	1771489
AAR34992.1	GSU1618	KN400_1641	protein phosphoaspartate phosphatase CheX					cheX-4	-	1771697	1772560
AAR34993.1	GSU1619	KN400_1642	response receiver CheY					cheY-4	-	1772607	1772966
AAR34994.1	GSU1620	KN400_1643	iron-sulfur cluster-binding DUF162/cysteine-rich domain protein						-	1773120	1775246
AAR34995.2	GSU1621	KN400_1644	protein of unknown function, DUF162-containing						-	1775250	1775753
AAR34996.1	GSU1622	KN400_1645	D-lactate/L-lactate/glycolate transporter, putative						+	1776001	1777950
AAR34997.1	GSU1623	KN400_1646	D-lactate/glycolate dehydrogenase, FAD-binding protein, putative					glcD-2	+	1778044	1779417
AAR34998.1	GSU1624	KN400_1647	D-lactate/glycolate dehydrogenase, iron-sulfur cluster-binding protein, putative					glcF-2	+	1779428	1780678
AAR35000.1	GSU1626	KN400_1648	helix-turn-helix transcriptional regulator, GntR family						+	1780849	1781574
AAR35001.1	GSU1627	KN400_1649	preprotein translocase, SecG subunit					secG	-	1781914	1782282
AFP20435.1	GSU3627	KN400_1650	triosephosphate isomerase					tpi	-	1782370	1783125
AFP20436.1	GSU3628	KN400_1651	phosphoglycerate kinase					pgk	-	1783137	1784333
AAR35003.1	GSU1629	KN400_1652	glyceraldehyde-3-phosphate dehydrogenase, type I					gapA	-	1784440	1785441
AAR35004.2	GSU1630	KN400_1653	sensor histidine kinase (HAMP, PAS, HisKA, HATPase_c)						+	1785673	1787745
AAR35005.2	GSU1631	KN400_1654	metal-dependent hydrolase, beta-lactamase superfamily				-1.4		+	1787888	1788673
AAR35006.1	GSU1632	KN400_1655	adenylosuccinate lyase					purB	+	1788893	1790188
AAR35007.1	GSU1633	KN400_1656	small-conductance mechanosensitive ion channel					mscS-1	+	1790181	1791275
AAR35008.1	GSU1634	KN400_1657	phosphoribosylformylglycinamidine synthase, PurS and PurL domains					purSL	+	1791276	1794266
AAR35009.1	GSU1635	KN400_1658	phosphoribosylformylglycinamidine synthase, PurQ domain					purQ	+	1794270	1795097
AAR35010.2	GSU1636	KN400_1659	glutamine--phosphoribosylpyrophosphate amidotransferase					purF	+	1795134	1796534
AAR35011.1	GSU1637	KN400_1660	orotate phosphoribosyltransferase					pyrE	+	1796552	1797100
AAR35012.1	GSU1638	KN400_1661	conserved hypothetical protein						+	1797173	1797871
AAR35013.2	GSU1639	KN400_1662	winged helix-turn-helix transcriptional regulator, Rrf2 family				-1.62		+	1797956	1798369
AAR35014.1	GSU1640	KN400_1663	cytochrome bd menaquinol oxidase, subunit I				-13	cydA	+	1798513	1799865
AAR35015.1	GSU1641	KN400_1664	cytochrome bd menaquinol oxidase, subunit II				-9.62	cydB	+	1799867	1800895
AAR35016.1	GSU1642	KN400_1665	ferritin-like domain protein						-	1801225	1801719
AAR35017.1	GSU1643	KN400_1666	response receiver-modulated diguanylate cyclase (REC, GGDEF)						+	1801846	1802796
AAR35018.1	GSU1644	KN400_1667	ABC transporter, ATP-binding protein, duplicated domain						+	1802939	1804618
AAR35019.1	GSU1646	KN400_1668	lipoprotein, putative						-	1804712	1805737
AAR35021.1	GSU1647	KN400_1669	conserved hypothetical protein						-	1805929	1806129
AAR35022.1	GSU1648	KN400_1670	cytochrome c, 5 heme-binding sites						-	1806400	1807212
AAR35023.1	GSU1649	KN400_1671	cytochrome b/b6 complex, cytochrome b subunit						-	1807209	1808312
AAR35024.1	GSU1650	KN400_1672	cytochrome b/b6 complex, iron-sulfur cluster-binding subunit						-	1808321	1808740
AAR35025.1	GSU1651	KN400_1673	fructose-1,6-bisphosphatase					fbp	+	1809098	1810039
AAR35026.1	GSU1652	KN400_1674	conserved hypothetical protein						+	1810075	1810344
AAR35027.1	GSU1653	KN400_1675	sigma-54-dependent transcriptional response regulator (REC, sigma54 interaction, HTH8)						+	1810487	1811923
AAR35028.1	GSU1654	KN400_1676	response receiver-modulated cyclic diguanylate phosphodiesterase (REC, HD-GYP)						-	1812030	1813079
AAR35029.1	GSU1655	KN400_1677	response receiver sensor histidine kinase response regulator (REC, PAS, GAF, HisKA, HATPase_c, REC)	1	1	0.404204			-	1813108	1815582
AAR35034.1	GSU1656	KN400_1678	response receiver sensor diguanylate cyclase (REC, PAS, GGDEF)						-	1815733	1816995
AAR35035.2	GSU1657	KN400_1680	competence protein, ComEC-related, putative						+	1817321	1819711
AAR35036.1	GSU1658	KN400_1681	response receiver-modulated diguanylate cyclase (REC, GGDEF)						+	1819772	1821148
AAR35037.1	GSU1659	KN400_1682	histidyl-tRNA synthetase					hisS	+	1821191	1822432
AAR35038.1	GSU1660	KN400_1684	aconitate hydratase 2					acnB	+	1822669	1825212
AAR35039.1	GSU1661	KN400_1685	conserved hypothetical protein						-	1825319	1825948
AAR35040.1	GSU1662	KN400_1686	hypothetical protein						-	1826048	1826965
AAR35041.1	GSU1663	KN400_1687	nucleoside phosphorylase, putative						+	1827282	1828253
AAR35042.1	GSU1664	KN400_1688	protein of unknown function DUF309						+	1828323	1828736
AAR35043.2	GSU1665	KN400_1689	rhomboid-related membrane protein						-	1828738	1829688
AAR35044.1	GSU1666	KN400_1690	iron-sulfur cluster-binding oxidoreductase						+	1829822	1830052
AAR35045.1	GSU1667	KN400_1691	conserved hypothetical protein						+	1830056	1830364
AAR35046.1	GSU1668	KN400_1692	conserved hypothetical protein						-	1830380	1830640
AAR35047.2	GSU1669	KN400_1693	conserved hypothetical protein						+	1830882	1831073
AAR35048.1	GSU1670	KN400_1694	lipoprotein, putative						+	1831073	1831429
AAR35049.1	GSU1671	KN400_1695	response receiver-modulated diguanylate cyclase (REC, GGDEF)						-	1831445	1832413
AAR35050.1	GSU1672	KN400_1696	hydroxypyruvate reductase, putative					hprA	+	1832576	1833559
AAR35051.2	GSU1673	KN400_1697	conserved hypothetical protein						-	1833615	1833761
AAR35052.1	GSU1674	KN400_1698	conserved hypothetical protein						+	1833865	1834158
AAR35054.1	GSU1676	KN400_1699	hypothetical protein						+	1834275	1834739
AAR35055.1	GSU1677	KN400_1700	acyl-(acyl carrier protein) ligase, acyl carrier, [acyl-]glycerolphosphate acyltransferase fusion protein	1	1	0.404204			+	1834908	1837382
AAR35056.1	GSU1678	KN400_1701	cation-translocating P-type ATPase						+	1837383	1839998
	GSU3534	none	hypothetical protein, fragment						-	1840000	1840062
	GSU3535	none	hypothetical protein, fragment						+	1840056	1840109
AAR35057.1	GSU1679	KN400_3451	conserved hypothetical protein						-	1840111	1841433
AAR35058.1	GSU1680	KN400_1702	protein of unknown function DUF101						-	1841472	1841903
AAR35059.1	GSU1681	KN400_1703	BioD and DRTGG domain protein						-	1841915	1843006
AAR35060.1	GSU1682	KN400_1704	lipoprotein, putative						+	1843254	1843616
AAR35061.1	GSU1683	KN400_1705	protein of unknown function DUF327						+	1843613	1844062
AAR35062.1	GSU1684	KN400_1706	protein of unknown function UPF0027						-	1844107	1845564
AAR35063.1	GSU1685	KN400_1707	metal-dependent phosphohydrolase (HDc)						-	1845615	1846160
AAR35064.1	GSU1686	KN400_1708	deoxycytidylate deaminase						+	1846327	1846791
AAR35065.1	GSU1687	KN400_1709	transcriptional repressor of ribonucleotide reductase, NrdR (zinc ribbon, ATP-cone)					nrdR	+	1846788	1847240
AAR35066.1	GSU1688	KN400_1710	2,5-diamino-6-(5'-phosphoribosylamino)-4-(3H)-pyrimidinone deaminase and 5-amino-6-(5'-phosphoribosylamino)uracil reductase					ribD	+	1847260	1848369
AAR35067.1	GSU1689	KN400_1711	riboflavin synthase					ribE	+	1848354	1849007
AAR35068.1	GSU1690	KN400_1712	3,4-dihydroxy-2-butanone-4-phosphate synthase and GTP cyclohydrolase II				-1.43	ribA	+	1849047	1850249
AAR35069.1	GSU1691	KN400_1713	6,7-dimethyl-8-ribityllumazine synthase					ribH	+	1850260	1850727
AAR35070.1	GSU1692	KN400_1714	transcription antitermination factor NusB					nusB	+	1850727	1851143
AAR35071.1	GSU1693	KN400_1715	homoserine dehydrogenase	1				hom	+	1851183	1852493
AAR35072.1	GSU1694	KN400_1716	HAD superfamily hydrolase						-	1852551	1853225
AAR35073.1	GSU1695	KN400_1717	threonine synthase					thrC	-	1853250	1854635
AAR35074.1	GSU1696	KN400_1718	MoxR family ATPase						+	1854797	1855738
AFP20437.1	GSU3536	KN400_1719	protein of unknown function DUF58	1					+	1855735	1856604
AAR35075.1	GSU1697	KN400_1720	transglutaminase/protease-like domain membrane protein						+	1856591	1858525
AAR35076.2	GSU1698	KN400_1722	TPR domain protein						+	1858633	1860486
AAR35077.1	GSU1699	KN400_1723	conserved hypothetical protein						-	1860493	1861206
AAR35078.1	GSU1700	KN400_1724	malate oxidoreductase, NADP-dependent, phosphate acetyltransferase-like domain-containing				-1.38	maeB	-	1861358	1863616
AAR35079.1	GSU1701	KN400_1725	bis-adenosyl-polyphosphate hydrolase (FHIT)						+	1863906	1864394
AAR35080.1	GSU1702	KN400_1726	ROK domain transcriptional regulator/sugar kinase						+	1864391	1865347
AAR35081.1	GSU1703	KN400_1727	6-phosphofructokinase					pfk-1	+	1865393	1866484
AAR35082.1	GSU1704	KN400_1728	GAF sensor methyl-accepting chemotaxis sensory transducer, class 40H					mcp40H-1	+	1866647	1868638
AAR35083.1	GSU1705	KN400_1730	3-methyl-2-oxobutanoate hydroxymethyltransferase				-2.78	panB	+	1868884	1869687
AAR35084.1	GSU1706	KN400_1731	pantoate--beta-alanine ligase				-2.59	panC	+	1869689	1870540
AAR35085.1	GSU1707	KN400_1732	pyridoxal-5'-phosphate-dependent decarboxylase				-2.71		+	1870596	1872254
AAR35086.1	GSU1708	KN400_1733	metal-dependent hydrolase, subgroup D	1	1	0.792393	-2.36		+	1872315	1873577
AAR35087.1	GSU1709	KN400_1734	SsrA-binding protein	1	1	2.1692	-1.76	smpB	+	1873656	1874117
AFP20438.1	GSU1710	none	integrase family protein						+	1874571	1876241
AAR35088.1	GSU1711	none	integrative genetic element Gsu5, resolvase						-	1876906	1877478
AAR35089.1	GSU1712	none	hypothetical protein						+	1877818	1878069
AAR35090.2	GSU1713	none	AntA/AntB antirepressor domain protein						-	1878131	1878541
	GSU1714	none	BRO family protein, N-terminal fragment						-	1878697	1879002
AAR35092.1	GSU1715	none	hypothetical protein						-	1879199	1879447
AFP20439.1	GSU3538	none	hypothetical protein						-	1879691	1879870
AFP20440.1	GSU3539	KN400_3452	hypothetical protein						-	1880096	1880275
AAR35093.1	GSU1716	KN400_1735	adenosine-5'-phosphosulfate reductase, glutathione-dependent				-2.09	apr	+	1880432	1881139
AAR35094.1	GSU1717	KN400_1736	sulfate adenylyltransferase, subunit 2				-2.17	cysD	+	1881174	1881977
AAR35095.1	GSU1718	KN400_1737	sulfate adenylyltransferase, subunit 1				-1.42	cysN	+	1882005	1883555
AAR35096.1	GSU1719	KN400_1738	conserved hypothetical protein						-	1883609	1883983
AAR35097.1	GSU1720	KN400_1739	6-carboxy-5,6,7,8-tetrahydropterin synthase				-1.45	queD	+	1884160	1884528
[truncated: 1,763 more rows]

## Sheet: ST#3 KN400 genes no ortholog
Gene	Annotation	RefSeq most similar gene ID	Organism	e-value
[truncated: 126 more rows]

## Sheet: ST#4 KN400 no ortholog regions 
Non-orthologous Region	# Genes	Flanking Element Type	Flanking Element IDs
[truncated: 18 more rows]

[truncated: 7 more sheets: ST#5 - PCA genes no ortholog, ST#6 GO enrichment, ST#7 PCA no orthlog regions, ST#8 whole genome SNPs, ST#9 heavily mutated proteins, ST#10 central metabolism, ST#11 cytochromes]
